# Supplementary material for: The Stat3-Fam3a axis promotes muscle stem cell myogenic lineage progression by inducing mitochondrial respiration
Source: Nat Commun. 2019 Apr 17;10:1796. doi: 10.1038/s41467-019-09746-1 (PMC6470137; doi:10.1038/s41467-019-09746-1)
Supplement: Supplementary file 3 — Supplementary Data 1 [file 41467_2019_9746_MOESM3_ESM.xlsx]

## Sheet: GSEA 3dpiCT vs UninjCT
Supplementary Data 1. Differentially enriched pathways in 3dpi Ct MuSCs vs Uninjured Ct MuSCs (GSEA).
NAME	GS<br> follow link to MSigDB	SIZE	ES	NES	NOM p-val	FDR q-val	FWER p-val	RANK AT MAX	LEADING EDGE
REACTOME_CELL_CYCLE	REACTOME_CELL_CYCLE	374	0.652156	3.36994	0	0	0	3659	tags=56%, list=20%, signal=69%
REACTOME_DNA_REPLICATION	REACTOME_DNA_REPLICATION	182	0.697771	3.36529	0	0	0	3606	tags=64%, list=19%, signal=79%
REACTOME_CELL_CYCLE_MITOTIC	REACTOME_CELL_CYCLE_MITOTIC	298	0.650637	3.32293	0	0	0	3659	tags=56%, list=20%, signal=69%
REACTOME_MITOTIC_M_M_G1_PHASES	REACTOME_MITOTIC_M_M_G1_PHASES	163	0.695217	3.30107	0	0	0	3606	tags=64%, list=19%, signal=78%
REACTOME_CHROMOSOME_MAINTENANCE	REACTOME_CHROMOSOME_MAINTENANCE	103	0.693966	3.1086	0	0	0	2997	tags=60%, list=16%, signal=71%
REACTOME_MEIOTIC_RECOMBINATION	REACTOME_MEIOTIC_RECOMBINATION	65	0.751026	3.07238	0	0	0	3428	tags=78%, list=18%, signal=96%
REACTOME_DEPOSITION_OF_NEW_CENPA_CONTAINING_NUCLEOSOMES_AT_THE_CENTROMERE	REACTOME_DEPOSITION_OF_NEW_CENPA_CONTAINING_NUCLEOSOMES_AT_THE_CENTROMERE	50	0.782306	3.05585	0	0	0	1943	tags=66%, list=10%, signal=73%
REACTOME_MITOTIC_PROMETAPHASE	REACTOME_MITOTIC_PROMETAPHASE	82	0.713813	3.05297	0	0	0	2671	tags=54%, list=14%, signal=62%
REACTOME_TELOMERE_MAINTENANCE	REACTOME_TELOMERE_MAINTENANCE	62	0.749946	3.01143	0	0	0	2806	tags=69%, list=15%, signal=81%
REACTOME_RNA_POL_I_PROMOTER_OPENING	REACTOME_RNA_POL_I_PROMOTER_OPENING	44	0.797406	3.00744	0	0	0	1264	tags=61%, list=7%, signal=66%
REACTOME_G2_M_CHECKPOINTS	REACTOME_G2_M_CHECKPOINTS	41	0.787708	2.98728	0	0	0	2717	tags=76%, list=15%, signal=88%
REACTOME_MITOTIC_G1_G1_S_PHASES	REACTOME_MITOTIC_G1_G1_S_PHASES	126	0.652818	2.97596	0	0	0	4583	tags=68%, list=24%, signal=90%
REACTOME_G1_S_TRANSITION	REACTOME_G1_S_TRANSITION	102	0.659991	2.94802	0	0	0	4583	tags=71%, list=24%, signal=93%
REACTOME_RESPIRATORY_ELECTRON_TRANSPORT_ATP_SYNTHESIS_BY_CHEMIOSMOTIC_COUPLING_AND_HEAT_PRODUCTION_BY_UNCOUPLING_PROTEINS_	REACTOME_RESPIRATORY_ELECTRON_TRANSPORT_ATP_SYNTHESIS_BY_CHEMIOSMOTIC_COUPLING_AND_HEAT_PRODUCTION_BY_UNCOUPLING_PROTEINS_	76	0.704804	2.93903	0	0	0	4253	tags=87%, list=23%, signal=112%
REACTOME_RNA_POL_I_TRANSCRIPTION	REACTOME_RNA_POL_I_TRANSCRIPTION	68	0.723322	2.93396	0	0	0	1976	tags=50%, list=11%, signal=56%
REACTOME_S_PHASE	REACTOME_S_PHASE	104	0.665566	2.91776	0	0	0	4583	tags=74%, list=24%, signal=97%
REACTOME_SYNTHESIS_OF_DNA	REACTOME_SYNTHESIS_OF_DNA	89	0.675143	2.91594	0	0	0	4583	tags=76%, list=24%, signal=101%
REACTOME_M_G1_TRANSITION	REACTOME_M_G1_TRANSITION	77	0.679313	2.90876	0	0	0	4583	tags=78%, list=24%, signal=103%
REACTOME_RESPIRATORY_ELECTRON_TRANSPORT	REACTOME_RESPIRATORY_ELECTRON_TRANSPORT	62	0.716409	2.90256	0	0	0	3814	tags=84%, list=20%, signal=105%
REACTOME_RNA_POL_I_RNA_POL_III_AND_MITOCHONDRIAL_TRANSCRIPTION	REACTOME_RNA_POL_I_RNA_POL_III_AND_MITOCHONDRIAL_TRANSCRIPTION	99	0.653436	2.88635	0	0	0	3483	tags=47%, list=19%, signal=58%
REACTOME_MEIOSIS	REACTOME_MEIOSIS	91	0.671124	2.86182	0	0	0	3014	tags=57%, list=16%, signal=68%
REACTOME_CELL_CYCLE_CHECKPOINTS	REACTOME_CELL_CYCLE_CHECKPOINTS	110	0.65005	2.86089	0	0	0	5020	tags=73%, list=27%, signal=99%
REACTOME_PACKAGING_OF_TELOMERE_ENDS	REACTOME_PACKAGING_OF_TELOMERE_ENDS	35	0.802223	2.84062	0	0	0	1264	tags=60%, list=7%, signal=64%
REACTOME_ACTIVATION_OF_ATR_IN_RESPONSE_TO_REPLICATION_STRESS	REACTOME_ACTIVATION_OF_ATR_IN_RESPONSE_TO_REPLICATION_STRESS	35	0.805129	2.82473	0	0	0	2717	tags=80%, list=15%, signal=93%
REACTOME_AMYLOIDS	REACTOME_AMYLOIDS	58	0.70792	2.82056	0	0	0	1943	tags=55%, list=10%, signal=61%
REACTOME_E2F_MEDIATED_REGULATION_OF_DNA_REPLICATION	REACTOME_E2F_MEDIATED_REGULATION_OF_DNA_REPLICATION	31	0.801043	2.81684	0	0	0	2136	tags=65%, list=11%, signal=73%
PID_PLK1_PATHWAY	PID_PLK1_PATHWAY	44	0.754977	2.811	0	0	0	3318	tags=64%, list=18%, signal=77%
REACTOME_TRANSCRIPTION	REACTOME_TRANSCRIPTION	175	0.561165	2.73173	0	0	0	5306	tags=52%, list=28%, signal=72%
REACTOME_TCA_CYCLE_AND_RESPIRATORY_ELECTRON_TRANSPORT	REACTOME_TCA_CYCLE_AND_RESPIRATORY_ELECTRON_TRANSPORT	111	0.602439	2.7176	0	0	0	4566	tags=72%, list=24%, signal=95%
KEGG_CELL_CYCLE	KEGG_CELL_CYCLE	120	0.596734	2.70542	0	0	0	2136	tags=37%, list=11%, signal=41%
REACTOME_ACTIVATION_OF_THE_PRE_REPLICATIVE_COMPLEX	REACTOME_ACTIVATION_OF_THE_PRE_REPLICATIVE_COMPLEX	29	0.817476	2.67648	0	0	0	2098	tags=79%, list=11%, signal=89%
PID_ATR_PATHWAY	PID_ATR_PATHWAY	39	0.73964	2.65819	0	0	0	2766	tags=64%, list=15%, signal=75%
PID_FANCONI_PATHWAY	PID_FANCONI_PATHWAY	45	0.710428	2.64116	0	0	0	3499	tags=71%, list=19%, signal=87%
PID_AURORA_B_PATHWAY	PID_AURORA_B_PATHWAY	38	0.728409	2.63403	0	0	0	1777	tags=53%, list=9%, signal=58%
KEGG_DNA_REPLICATION	KEGG_DNA_REPLICATION	35	0.755101	2.63302	0	0	0	3550	tags=86%, list=19%, signal=106%
REACTOME_MEIOTIC_SYNAPSIS	REACTOME_MEIOTIC_SYNAPSIS	57	0.668122	2.62123	0	0	0	2797	tags=51%, list=15%, signal=60%
REACTOME_REGULATION_OF_MITOTIC_CELL_CYCLE	REACTOME_REGULATION_OF_MITOTIC_CELL_CYCLE	75	0.619952	2.60457	0	0	0	5131	tags=71%, list=27%, signal=97%
REACTOME_ASSEMBLY_OF_THE_PRE_REPLICATIVE_COMPLEX	REACTOME_ASSEMBLY_OF_THE_PRE_REPLICATIVE_COMPLEX	63	0.648892	2.60099	0	0	0	4583	tags=73%, list=24%, signal=96%
REACTOME_DNA_STRAND_ELONGATION	REACTOME_DNA_STRAND_ELONGATION	30	0.765704	2.57657	0	0	0	2997	tags=83%, list=16%, signal=99%
REACTOME_DNA_REPAIR	REACTOME_DNA_REPAIR	101	0.586129	2.57096	0	0	0	4768	tags=59%, list=25%, signal=79%
REACTOME_ORC1_REMOVAL_FROM_CHROMATIN	REACTOME_ORC1_REMOVAL_FROM_CHROMATIN	64	0.632372	2.56309	0	0	0	4948	tags=72%, list=26%, signal=97%
KEGG_OXIDATIVE_PHOSPHORYLATION	KEGG_OXIDATIVE_PHOSPHORYLATION	107	0.567918	2.50136	0	0	0	3814	tags=66%, list=20%, signal=83%
KEGG_SYSTEMIC_LUPUS_ERYTHEMATOSUS	KEGG_SYSTEMIC_LUPUS_ERYTHEMATOSUS	83	0.591556	2.49508	0	0	0	1435	tags=45%, list=8%, signal=48%
PID_FOXM1_PATHWAY	PID_FOXM1_PATHWAY	39	0.683185	2.49444	0	0	0	1511	tags=51%, list=8%, signal=56%
REACTOME_TRANSLATION	REACTOME_TRANSLATION	138	0.533981	2.49433	0	0	0	7863	tags=86%, list=42%, signal=148%
REACTOME_PROCESSING_OF_CAPPED_INTRON_CONTAINING_PRE_MRNA	REACTOME_PROCESSING_OF_CAPPED_INTRON_CONTAINING_PRE_MRNA	134	0.53601	2.48981	0	0	0	6886	tags=68%, list=37%, signal=107%
REACTOME_METABOLISM_OF_RNA	REACTOME_METABOLISM_OF_RNA	249	0.492304	2.47611	0	0	0	6466	tags=68%, list=35%, signal=103%
REACTOME_EXTENSION_OF_TELOMERES	REACTOME_EXTENSION_OF_TELOMERES	27	0.746749	2.45918	0	0	0	4492	tags=93%, list=24%, signal=122%
PID_E2F_PATHWAY	PID_E2F_PATHWAY	67	0.599635	2.45678	0	0	0	2993	tags=48%, list=16%, signal=57%
KEGG_PARKINSONS_DISEASE	KEGG_PARKINSONS_DISEASE	106	0.54757	2.44843	0	0	0	3814	tags=68%, list=20%, signal=85%
REACTOME_MRNA_PROCESSING	REACTOME_MRNA_PROCESSING	150	0.518433	2.43848	0	0	0	6957	tags=68%, list=37%, signal=107%
REACTOME_CDT1_ASSOCIATION_WITH_THE_CDC6_ORC_ORIGIN_COMPLEX	REACTOME_CDT1_ASSOCIATION_WITH_THE_CDC6_ORC_ORIGIN_COMPLEX	54	0.617081	2.41252	0	0	0	5131	tags=74%, list=27%, signal=102%
REACTOME_HIV_INFECTION	REACTOME_HIV_INFECTION	177	0.503607	2.40963	0	0	0	6018	tags=63%, list=32%, signal=92%
REACTOME_MITOCHONDRIAL_PROTEIN_IMPORT	REACTOME_MITOCHONDRIAL_PROTEIN_IMPORT	46	0.635237	2.39995	0	0	0	6243	tags=93%, list=33%, signal=140%
REACTOME_APC_C_CDH1_MEDIATED_DEGRADATION_OF_CDC20_AND_OTHER_APC_C_CDH1_TARGETED_PROTEINS_IN_LATE_MITOSIS_EARLY_G1	REACTOME_APC_C_CDH1_MEDIATED_DEGRADATION_OF_CDC20_AND_OTHER_APC_C_CDH1_TARGETED_PROTEINS_IN_LATE_MITOSIS_EARLY_G1	64	0.59765	2.3997	0	0	0	5131	tags=70%, list=27%, signal=97%
REACTOME_MITOTIC_G2_G2_M_PHASES	REACTOME_MITOTIC_G2_G2_M_PHASES	75	0.579175	2.39549	0	0	0	5659	tags=64%, list=30%, signal=91%
BIOCARTA_CELLCYCLE_PATHWAY	BIOCARTA_CELLCYCLE_PATHWAY	22	0.761395	2.38639	0	0	0	3089	tags=68%, list=16%, signal=82%
REACTOME_APC_C_CDC20_MEDIATED_DEGRADATION_OF_MITOTIC_PROTEINS	REACTOME_APC_C_CDC20_MEDIATED_DEGRADATION_OF_MITOTIC_PROTEINS	65	0.596224	2.38392	0	0	0	5131	tags=71%, list=27%, signal=97%
REACTOME_SRP_DEPENDENT_COTRANSLATIONAL_PROTEIN_TARGETING_TO_MEMBRANE	REACTOME_SRP_DEPENDENT_COTRANSLATIONAL_PROTEIN_TARGETING_TO_MEMBRANE	103	0.533713	2.3785	0	0	0	7327	tags=82%, list=39%, signal=133%
REACTOME_3_UTR_MEDIATED_TRANSLATIONAL_REGULATION	REACTOME_3_UTR_MEDIATED_TRANSLATIONAL_REGULATION	99	0.539928	2.37716	0	0	0	7837	tags=90%, list=42%, signal=154%
BIOCARTA_MCM_PATHWAY	BIOCARTA_MCM_PATHWAY	17	0.814419	2.36348	0	0	0	2098	tags=71%, list=11%, signal=79%
REACTOME_INFLUENZA_LIFE_CYCLE	REACTOME_INFLUENZA_LIFE_CYCLE	131	0.515949	2.36085	0	0	0	6920	tags=78%, list=37%, signal=123%
REACTOME_INFLUENZA_VIRAL_RNA_TRANSCRIPTION_AND_REPLICATION	REACTOME_INFLUENZA_VIRAL_RNA_TRANSCRIPTION_AND_REPLICATION	97	0.540376	2.35254	0	0	0	6920	tags=81%, list=37%, signal=129%
KEGG_RIBOSOME	KEGG_RIBOSOME	83	0.552618	2.34748	0	0	0	7423	tags=88%, list=40%, signal=145%
REACTOME_MRNA_SPLICING	REACTOME_MRNA_SPLICING	105	0.532973	2.34681	0	0	0	6886	tags=69%, list=37%, signal=108%
REACTOME_SCFSKP2_MEDIATED_DEGRADATION_OF_P27_P21	REACTOME_SCFSKP2_MEDIATED_DEGRADATION_OF_P27_P21	51	0.607668	2.34207	0	0	0	5131	tags=73%, list=27%, signal=100%
REACTOME_DOUBLE_STRAND_BREAK_REPAIR	REACTOME_DOUBLE_STRAND_BREAK_REPAIR	21	0.723161	2.32722	0	0	0	4347	tags=76%, list=23%, signal=99%
REACTOME_G1_S_SPECIFIC_TRANSCRIPTION	REACTOME_G1_S_SPECIFIC_TRANSCRIPTION	16	0.809358	2.32103	0	0	0	2136	tags=81%, list=11%, signal=92%
REACTOME_G1_PHASE	REACTOME_G1_PHASE	33	0.656538	2.31205	0	0	0	3089	tags=42%, list=16%, signal=51%
REACTOME_HOST_INTERACTIONS_OF_HIV_FACTORS	REACTOME_HOST_INTERACTIONS_OF_HIV_FACTORS	113	0.514203	2.31028	0	0	0	5347	tags=62%, list=29%, signal=86%
REACTOME_PEPTIDE_CHAIN_ELONGATION	REACTOME_PEPTIDE_CHAIN_ELONGATION	81	0.545556	2.30767	0	0	0	7423	tags=86%, list=40%, signal=143%
REACTOME_TRANSCRIPTION_COUPLED_NER_TC_NER	REACTOME_TRANSCRIPTION_COUPLED_NER_TC_NER	43	0.617483	2.30435	0	0	0	4066	tags=58%, list=22%, signal=74%
REACTOME_CYCLIN_E_ASSOCIATED_EVENTS_DURING_G1_S_TRANSITION_	REACTOME_CYCLIN_E_ASSOCIATED_EVENTS_DURING_G1_S_TRANSITION_	60	0.582181	2.30404	0	0	0	5131	tags=68%, list=27%, signal=94%
REACTOME_METABOLISM_OF_MRNA	REACTOME_METABOLISM_OF_MRNA	205	0.466056	2.30023	0	0	0	6456	tags=66%, list=34%, signal=100%
REACTOME_KINESINS	REACTOME_KINESINS	21	0.730047	2.28799	0	0	0	1295	tags=48%, list=7%, signal=51%
REACTOME_NONSENSE_MEDIATED_DECAY_ENHANCED_BY_THE_EXON_JUNCTION_COMPLEX	REACTOME_NONSENSE_MEDIATED_DECAY_ENHANCED_BY_THE_EXON_JUNCTION_COMPLEX	102	0.517699	2.28322	0	0	0	7423	tags=78%, list=40%, signal=129%
REACTOME_LATE_PHASE_OF_HIV_LIFE_CYCLE	REACTOME_LATE_PHASE_OF_HIV_LIFE_CYCLE	92	0.523451	2.27928	0	0	0	6919	tags=71%, list=37%, signal=112%
KEGG_MISMATCH_REPAIR	KEGG_MISMATCH_REPAIR	22	0.701699	2.27848	0	0	0	3216	tags=68%, list=17%, signal=82%
REACTOME_LOSS_OF_NLP_FROM_MITOTIC_CENTROSOMES	REACTOME_LOSS_OF_NLP_FROM_MITOTIC_CENTROSOMES	54	0.55659	2.25962	0	0	0	5659	tags=63%, list=30%, signal=90%
KEGG_HUNTINGTONS_DISEASE	KEGG_HUNTINGTONS_DISEASE	157	0.474576	2.25489	0	0	0	3814	tags=53%, list=20%, signal=66%
REACTOME_HIV_LIFE_CYCLE	REACTOME_HIV_LIFE_CYCLE	105	0.519168	2.24431	0	1.57473e-05	0.001	6018	tags=63%, list=32%, signal=92%
REACTOME_P53_DEPENDENT_G1_DNA_DAMAGE_RESPONSE	REACTOME_P53_DEPENDENT_G1_DNA_DAMAGE_RESPONSE	52	0.586561	2.24362	0	1.55553e-05	0.001	5131	tags=69%, list=27%, signal=95%
PID_BARD1_PATHWAY	PID_BARD1_PATHWAY	28	0.668131	2.23423	0	1.53679e-05	0.001	3392	tags=64%, list=18%, signal=78%
REACTOME_P53_INDEPENDENT_G1_S_DNA_DAMAGE_CHECKPOINT	REACTOME_P53_INDEPENDENT_G1_S_DNA_DAMAGE_CHECKPOINT	48	0.582797	2.2262	0	1.51849e-05	0.001	5949	tags=81%, list=32%, signal=119%
REACTOME_METABOLISM_OF_NON_CODING_RNA	REACTOME_METABOLISM_OF_NON_CODING_RNA	47	0.6016	2.22551	0	1.50063e-05	0.001	5347	tags=68%, list=29%, signal=95%
REACTOME_CDK_MEDIATED_PHOSPHORYLATION_AND_REMOVAL_OF_CDC6	REACTOME_CDK_MEDIATED_PHOSPHORYLATION_AND_REMOVAL_OF_CDC6	46	0.593247	2.22465	0	1.48318e-05	0.001	5131	tags=74%, list=27%, signal=102%
REACTOME_LAGGING_STRAND_SYNTHESIS	REACTOME_LAGGING_STRAND_SYNTHESIS	19	0.750747	2.21934	0	1.46613e-05	0.001	2240	tags=74%, list=12%, signal=84%
REACTOME_TRNA_AMINOACYLATION	REACTOME_TRNA_AMINOACYLATION	42	0.602235	2.21709	0	1.44947e-05	0.001	6494	tags=74%, list=35%, signal=113%
REACTOME_NUCLEOTIDE_EXCISION_REPAIR	REACTOME_NUCLEOTIDE_EXCISION_REPAIR	48	0.576881	2.20904	0	1.43318e-05	0.001	5171	tags=63%, list=28%, signal=86%
REACTOME_VIF_MEDIATED_DEGRADATION_OF_APOBEC3G	REACTOME_VIF_MEDIATED_DEGRADATION_OF_APOBEC3G	48	0.577877	2.20686	0	3.03424e-05	0.002	5131	tags=73%, list=27%, signal=100%
REACTOME_SCF_BETA_TRCP_MEDIATED_DEGRADATION_OF_EMI1	REACTOME_SCF_BETA_TRCP_MEDIATED_DEGRADATION_OF_EMI1	48	0.583701	2.20398	0	3.0009e-05	0.002	5131	tags=71%, list=27%, signal=97%
REACTOME_AUTODEGRADATION_OF_THE_E3_UBIQUITIN_LIGASE_COP1	REACTOME_AUTODEGRADATION_OF_THE_E3_UBIQUITIN_LIGASE_COP1	46	0.578269	2.20226	0	2.96828e-05	0.002	5131	tags=72%, list=27%, signal=99%
REACTOME_MRNA_SPLICING_MINOR_PATHWAY	REACTOME_MRNA_SPLICING_MINOR_PATHWAY	41	0.585223	2.19933	0	2.93636e-05	0.002	6846	tags=80%, list=37%, signal=127%
REACTOME_HOMOLOGOUS_RECOMBINATION_REPAIR_OF_REPLICATION_INDEPENDENT_DOUBLE_STRAND_BREAKS	REACTOME_HOMOLOGOUS_RECOMBINATION_REPAIR_OF_REPLICATION_INDEPENDENT_DOUBLE_STRAND_BREAKS	15	0.75268	2.19583	0	2.90513e-05	0.002	3392	tags=73%, list=18%, signal=89%
BIOCARTA_ATRBRCA_PATHWAY	BIOCARTA_ATRBRCA_PATHWAY	20	0.700629	2.18798	0	4.30559e-05	0.003	3392	tags=70%, list=18%, signal=85%
REACTOME_RECRUITMENT_OF_MITOTIC_CENTROSOME_PROTEINS_AND_COMPLEXES	REACTOME_RECRUITMENT_OF_MITOTIC_CENTROSOME_PROTEINS_AND_COMPLEXES	61	0.545318	2.18656	0	4.26074e-05	0.003	5659	tags=59%, list=30%, signal=84%
KEGG_HOMOLOGOUS_RECOMBINATION	KEGG_HOMOLOGOUS_RECOMBINATION	27	0.659327	2.18589	0	4.21682e-05	0.003	4820	tags=70%, list=26%, signal=95%
REACTOME_AUTODEGRADATION_OF_CDH1_BY_CDH1_APC_C	REACTOME_AUTODEGRADATION_OF_CDH1_BY_CDH1_APC_C	56	0.554189	2.18493	0	4.17379e-05	0.003	5131	tags=68%, list=27%, signal=93%
PID_ATM_PATHWAY	PID_ATM_PATHWAY	33	0.63848	2.18441	0	4.13163e-05	0.003	4931	tags=67%, list=26%, signal=90%
REACTOME_FANCONI_ANEMIA_PATHWAY	REACTOME_FANCONI_ANEMIA_PATHWAY	19	0.704493	2.17512	0	4.09031e-05	0.003	3499	tags=74%, list=19%, signal=91%
KEGG_AMINOACYL_TRNA_BIOSYNTHESIS	KEGG_AMINOACYL_TRNA_BIOSYNTHESIS	41	0.592293	2.16691	0	4.04981e-05	0.003	6494	tags=68%, list=35%, signal=104%
REACTOME_RNA_POL_II_TRANSCRIPTION	REACTOME_RNA_POL_II_TRANSCRIPTION	91	0.507892	2.16321	0	4.01011e-05	0.003	6957	tags=68%, list=37%, signal=108%
REACTOME_ACTIVATION_OF_THE_MRNA_UPON_BINDING_OF_THE_CAP_BINDING_COMPLEX_AND_EIFS_AND_SUBSEQUENT_BINDING_TO_43S	REACTOME_ACTIVATION_OF_THE_MRNA_UPON_BINDING_OF_THE_CAP_BINDING_COMPLEX_AND_EIFS_AND_SUBSEQUENT_BINDING_TO_43S	52	0.56611	2.16245	0	3.97118e-05	0.003	7837	tags=92%, list=42%, signal=158%
BIOCARTA_PROTEASOME_PATHWAY	BIOCARTA_PROTEASOME_PATHWAY	28	0.625871	2.15848	0	5.27068e-05	0.004	5949	tags=82%, list=32%, signal=120%
REACTOME_REGULATION_OF_APOPTOSIS	REACTOME_REGULATION_OF_APOPTOSIS	56	0.539598	2.15296	0	5.22048e-05	0.004	5131	tags=63%, list=27%, signal=86%
KEGG_PYRIMIDINE_METABOLISM	KEGG_PYRIMIDINE_METABOLISM	94	0.495577	2.14917	0	5.17123e-05	0.004	4929	tags=54%, list=26%, signal=73%
KEGG_NUCLEOTIDE_EXCISION_REPAIR	KEGG_NUCLEOTIDE_EXCISION_REPAIR	43	0.575504	2.14171	0	6.38072e-05	0.005	4768	tags=58%, list=25%, signal=78%
REACTOME_GLOBAL_GENOMIC_NER_GG_NER	REACTOME_GLOBAL_GENOMIC_NER_GG_NER	32	0.608877	2.13741	0	7.57409e-05	0.006	4768	tags=63%, list=25%, signal=84%
REACTOME_RNA_POL_II_TRANSCRIPTION_PRE_INITIATION_AND_PROMOTER_OPENING	REACTOME_RNA_POL_II_TRANSCRIPTION_PRE_INITIATION_AND_PROMOTER_OPENING	38	0.585532	2.13271	0	0.000110696	0.009	6919	tags=84%, list=37%, signal=133%
REACTOME_CROSS_PRESENTATION_OF_SOLUBLE_EXOGENOUS_ANTIGENS_ENDOSOMES	REACTOME_CROSS_PRESENTATION_OF_SOLUBLE_EXOGENOUS_ANTIGENS_ENDOSOMES	44	0.560891	2.12896	0	0.000109689	0.009	5131	tags=75%, list=27%, signal=103%
REACTOME_FORMATION_OF_THE_TERNARY_COMPLEX_AND_SUBSEQUENTLY_THE_43S_COMPLEX	REACTOME_FORMATION_OF_THE_TERNARY_COMPLEX_AND_SUBSEQUENTLY_THE_43S_COMPLEX	44	0.56688	2.12411	0	0.000108701	0.009	7837	tags=93%, list=42%, signal=160%
REACTOME_PROCESSIVE_SYNTHESIS_ON_THE_LAGGING_STRAND	REACTOME_PROCESSIVE_SYNTHESIS_ON_THE_LAGGING_STRAND	15	0.743336	2.12151	0	0.000119962	0.01	4492	tags=93%, list=24%, signal=123%
KEGG_NON_SMALL_CELL_LUNG_CANCER	KEGG_NON_SMALL_CELL_LUNG_CANCER	53	0.532871	2.10869	0	0.000130324	0.011	2307	tags=26%, list=12%, signal=30%
REACTOME_INTERACTIONS_OF_VPR_WITH_HOST_CELLULAR_PROTEINS	REACTOME_INTERACTIONS_OF_VPR_WITH_HOST_CELLULAR_PROTEINS	31	0.614891	2.10713	0	0.000129181	0.011	5688	tags=71%, list=30%, signal=102%
KEGG_PROTEASOME	KEGG_PROTEASOME	43	0.570685	2.09592	0	0.000245555	0.021	5131	tags=74%, list=27%, signal=102%
REACTOME_G0_AND_EARLY_G1	REACTOME_G0_AND_EARLY_G1	22	0.674381	2.09525	0.00252525	0.000243438	0.021	4515	tags=73%, list=24%, signal=96%
REACTOME_FACTORS_INVOLVED_IN_MEGAKARYOCYTE_DEVELOPMENT_AND_PLATELET_PRODUCTION	REACTOME_FACTORS_INVOLVED_IN_MEGAKARYOCYTE_DEVELOPMENT_AND_PLATELET_PRODUCTION	100	0.478644	2.08666	0	0.000298944	0.026	1764	tags=24%, list=9%, signal=26%
BIOCARTA_G1_PATHWAY	BIOCARTA_G1_PATHWAY	26	0.627268	2.08615	0	0.000296411	0.026	2136	tags=46%, list=11%, signal=52%
KEGG_P53_SIGNALING_PATHWAY	KEGG_P53_SIGNALING_PATHWAY	61	0.516961	2.0756	0	0.000386641	0.034	3551	tags=44%, list=19%, signal=54%
PID_MYC_ACTIV_PATHWAY	PID_MYC_ACTIV_PATHWAY	76	0.4924	2.07056	0	0.000405856	0.036	2519	tags=32%, list=13%, signal=36%
REACTOME_POST_TRANSLATIONAL_MODIFICATION_SYNTHESIS_OF_GPI_ANCHORED_PROTEINS	REACTOME_POST_TRANSLATIONAL_MODIFICATION_SYNTHESIS_OF_GPI_ANCHORED_PROTEINS	26	0.613198	2.05972	0.002331	0.00050241	0.044	4691	tags=58%, list=25%, signal=77%
REACTOME_REGULATION_OF_ORNITHINE_DECARBOXYLASE_ODC	REACTOME_REGULATION_OF_ORNITHINE_DECARBOXYLASE_ODC	48	0.536492	2.0572	0	0.000509607	0.045	5131	tags=69%, list=27%, signal=94%
REACTOME_INTRINSIC_PATHWAY_FOR_APOPTOSIS	REACTOME_INTRINSIC_PATHWAY_FOR_APOPTOSIS	28	0.609422	2.05391	0	0.0005388	0.048	5064	tags=68%, list=27%, signal=93%
REACTOME_ER_PHAGOSOME_PATHWAY	REACTOME_ER_PHAGOSOME_PATHWAY	53	0.524789	2.04936	0	0.000567472	0.051	5131	tags=64%, list=27%, signal=88%
REACTOME_APOPTOSIS	REACTOME_APOPTOSIS	137	0.448071	2.04827	0	0.000562933	0.051	5131	tags=54%, list=27%, signal=74%
REACTOME_NEP_NS2_INTERACTS_WITH_THE_CELLULAR_EXPORT_MACHINERY	REACTOME_NEP_NS2_INTERACTS_WITH_THE_CELLULAR_EXPORT_MACHINERY	27	0.605888	2.03542	0	0.000697627	0.064	5688	tags=70%, list=30%, signal=101%
REACTOME_METABOLISM_OF_PROTEINS	REACTOME_METABOLISM_OF_PROTEINS	392	0.389687	2.03175	0	0.000746147	0.069	6406	tags=57%, list=34%, signal=85%
BIOCARTA_G2_PATHWAY	BIOCARTA_G2_PATHWAY	23	0.629084	2.02394	0	0.000846335	0.076	2617	tags=43%, list=14%, signal=50%
REACTOME_DEADENYLATION_DEPENDENT_MRNA_DECAY	REACTOME_DEADENYLATION_DEPENDENT_MRNA_DECAY	43	0.540048	2.02152	0	0.000839774	0.076	6631	tags=65%, list=35%, signal=101%
REACTOME_MICRORNA_MIRNA_BIOGENESIS	REACTOME_MICRORNA_MIRNA_BIOGENESIS	18	0.662767	2.02139	0	0.000833314	0.076	5837	tags=89%, list=31%, signal=129%
REACTOME_REGULATORY_RNA_PATHWAYS	REACTOME_REGULATORY_RNA_PATHWAYS	21	0.630669	2.02112	0.0049505	0.000836509	0.077	5837	tags=76%, list=31%, signal=111%
REACTOME_TRANSPORT_OF_MATURE_TRANSCRIPT_TO_CYTOPLASM	REACTOME_TRANSPORT_OF_MATURE_TRANSCRIPT_TO_CYTOPLASM	52	0.531285	2.0123	0	0.000923876	0.086	6627	tags=63%, list=35%, signal=98%
KEGG_GLYCOSYLPHOSPHATIDYLINOSITOL_GPI_ANCHOR_BIOSYNTHESIS	KEGG_GLYCOSYLPHOSPHATIDYLINOSITOL_GPI_ANCHOR_BIOSYNTHESIS	24	0.622988	2.00431	0	0.000987698	0.092	4691	tags=58%, list=25%, signal=78%
REACTOME_CYTOSOLIC_TRNA_AMINOACYLATION	REACTOME_CYTOSOLIC_TRNA_AMINOACYLATION	24	0.624878	2.00202	0	0.00103853	0.098	5234	tags=63%, list=28%, signal=87%
REACTOME_MITOCHONDRIAL_TRNA_AMINOACYLATION	REACTOME_MITOCHONDRIAL_TRNA_AMINOACYLATION	21	0.637235	2.00197	0.00223214	0.00103084	0.098	6295	tags=86%, list=34%, signal=129%
KEGG_SPLICEOSOME	KEGG_SPLICEOSOME	121	0.448314	2.00148	0	0.00102326	0.098	6493	tags=57%, list=35%, signal=87%
KEGG_CITRATE_CYCLE_TCA_CYCLE	KEGG_CITRATE_CYCLE_TCA_CYCLE	27	0.601951	1.99797	0	0.00106479	0.103	6594	tags=93%, list=35%, signal=143%
REACTOME_SYNTHESIS_AND_INTERCONVERSION_OF_NUCLEOTIDE_DI_AND_TRIPHOSPHATES	REACTOME_SYNTHESIS_AND_INTERCONVERSION_OF_NUCLEOTIDE_DI_AND_TRIPHOSPHATES	17	0.690207	1.99124	0	0.00114296	0.111	2872	tags=59%, list=15%, signal=69%
REACTOME_RNA_POL_II_PRE_TRANSCRIPTION_EVENTS	REACTOME_RNA_POL_II_PRE_TRANSCRIPTION_EVENTS	50	0.522322	1.98409	0	0.0012736	0.123	6919	tags=74%, list=37%, signal=117%
PID_AURORA_A_PATHWAY	PID_AURORA_A_PATHWAY	29	0.586846	1.97906	0	0.00133151	0.13	4270	tags=55%, list=23%, signal=71%
REACTOME_TRANSPORT_OF_MATURE_MRNA_DERIVED_FROM_AN_INTRONLESS_TRANSCRIPT	REACTOME_TRANSPORT_OF_MATURE_MRNA_DERIVED_FROM_AN_INTRONLESS_TRANSCRIPT	32	0.565484	1.96852	0	0.00156261	0.147	5688	tags=63%, list=30%, signal=90%
REACTOME_ACTIVATION_OF_NF_KAPPAB_IN_B_CELLS	REACTOME_ACTIVATION_OF_NF_KAPPAB_IN_B_CELLS	60	0.486756	1.96065	0	0.00168498	0.161	5131	tags=58%, list=27%, signal=80%
REACTOME_MRNA_CAPPING	REACTOME_MRNA_CAPPING	27	0.586544	1.94071	0	0.00229977	0.215	6919	tags=85%, list=37%, signal=135%
KEGG_RNA_POLYMERASE	KEGG_RNA_POLYMERASE	27	0.591342	1.93288	0	0.00248032	0.231	5837	tags=67%, list=31%, signal=97%
REACTOME_FORMATION_OF_THE_HIV1_EARLY_ELONGATION_COMPLEX	REACTOME_FORMATION_OF_THE_HIV1_EARLY_ELONGATION_COMPLEX	26	0.578391	1.91796	0.00242131	0.00283795	0.265	6919	tags=85%, list=37%, signal=134%
REACTOME_SIGNALING_BY_WNT	REACTOME_SIGNALING_BY_WNT	61	0.47832	1.90702	0	0.00307736	0.287	5131	tags=56%, list=27%, signal=77%
REACTOME_TRANSPORT_OF_RIBONUCLEOPROTEINS_INTO_THE_HOST_NUCLEUS	REACTOME_TRANSPORT_OF_RIBONUCLEOPROTEINS_INTO_THE_HOST_NUCLEUS	27	0.577317	1.89988	0.00232558	0.00326693	0.301	5688	tags=67%, list=30%, signal=96%
REACTOME_APC_CDC20_MEDIATED_DEGRADATION_OF_NEK2A	REACTOME_APC_CDC20_MEDIATED_DEGRADATION_OF_NEK2A	21	0.606459	1.89618	0.00228833	0.00342698	0.318	6809	tags=86%, list=36%, signal=135%
KEGG_RNA_DEGRADATION	KEGG_RNA_DEGRADATION	57	0.482604	1.89537	0	0.00341299	0.318	6996	tags=67%, list=37%, signal=106%
REACTOME_BASE_EXCISION_REPAIR	REACTOME_BASE_EXCISION_REPAIR	19	0.616448	1.88562	0	0.00379533	0.346	6726	tags=84%, list=36%, signal=131%
KEGG_BASE_EXCISION_REPAIR	KEGG_BASE_EXCISION_REPAIR	33	0.52808	1.88548	0	0.0037702	0.346	4649	tags=55%, list=25%, signal=72%
REACTOME_CITRIC_ACID_CYCLE_TCA_CYCLE	REACTOME_CITRIC_ACID_CYCLE_TCA_CYCLE	18	0.630379	1.8805	0.00238663	0.00398386	0.364	4973	tags=72%, list=27%, signal=98%
REACTOME_ANTIGEN_PROCESSING_CROSS_PRESENTATION	REACTOME_ANTIGEN_PROCESSING_CROSS_PRESENTATION	64	0.468656	1.87208	0	0.00441631	0.397	5131	tags=59%, list=27%, signal=82%
REACTOME_CLEAVAGE_OF_GROWING_TRANSCRIPT_IN_THE_TERMINATION_REGION_	REACTOME_CLEAVAGE_OF_GROWING_TRANSCRIPT_IN_THE_TERMINATION_REGION_	41	0.501274	1.86279	0.0023753	0.0048892	0.43	7529	tags=71%, list=40%, signal=118%
PID_P73PATHWAY	PID_P73PATHWAY	68	0.452559	1.84353	0	0.0058664	0.491	3686	tags=38%, list=20%, signal=47%
REACTOME_DESTABILIZATION_OF_MRNA_BY_KSRP	REACTOME_DESTABILIZATION_OF_MRNA_BY_KSRP	17	0.627023	1.84124	0.00238663	0.00607114	0.503	6091	tags=88%, list=33%, signal=131%
REACTOME_FORMATION_OF_RNA_POL_II_ELONGATION_COMPLEX_	REACTOME_FORMATION_OF_RNA_POL_II_ELONGATION_COMPLEX_	35	0.518007	1.83797	0.00234192	0.0062299	0.515	6919	tags=74%, list=37%, signal=118%
REACTOME_MHC_CLASS_II_ANTIGEN_PRESENTATION	REACTOME_MHC_CLASS_II_ANTIGEN_PRESENTATION	73	0.437048	1.83047	0	0.0067619	0.545	3434	tags=29%, list=18%, signal=35%
REACTOME_APC_C_CDC20_MEDIATED_DEGRADATION_OF_CYCLIN_B	REACTOME_APC_C_CDC20_MEDIATED_DEGRADATION_OF_CYCLIN_B	19	0.6033	1.82809	0	0.00689457	0.556	6809	tags=84%, list=36%, signal=132%
BIOCARTA_MITOCHONDRIA_PATHWAY	BIOCARTA_MITOCHONDRIA_PATHWAY	21	0.571354	1.82739	0.00660793	0.00691957	0.563	2830	tags=52%, list=15%, signal=62%
KEGG_ALZHEIMERS_DISEASE	KEGG_ALZHEIMERS_DISEASE	148	0.389805	1.82623	0	0.00697109	0.566	3814	tags=51%, list=20%, signal=63%
REACTOME_INHIBITION_OF_THE_PROTEOLYTIC_ACTIVITY_OF_APC_C_REQUIRED_FOR_THE_ONSET_OF_ANAPHASE_BY_MITOTIC_SPINDLE_CHECKPOINT_COMPONENTS	REACTOME_INHIBITION_OF_THE_PROTEOLYTIC_ACTIVITY_OF_APC_C_REQUIRED_FOR_THE_ONSET_OF_ANAPHASE_BY_MITOTIC_SPINDLE_CHECKPOINT_COMPONENTS	18	0.609391	1.82582	0.00243902	0.00696918	0.57	6650	tags=83%, list=36%, signal=129%
REACTOME_FORMATION_OF_TRANSCRIPTION_COUPLED_NER_TC_NER_REPAIR_COMPLEX	REACTOME_FORMATION_OF_TRANSCRIPTION_COUPLED_NER_TC_NER_REPAIR_COMPLEX	28	0.543869	1.81869	0	0.00735549	0.585	6919	tags=71%, list=37%, signal=113%
REACTOME_RESOLUTION_OF_AP_SITES_VIA_THE_MULTIPLE_NUCLEOTIDE_PATCH_REPLACEMENT_PATHWAY	REACTOME_RESOLUTION_OF_AP_SITES_VIA_THE_MULTIPLE_NUCLEOTIDE_PATCH_REPLACEMENT_PATHWAY	17	0.617897	1.80822	0	0.00812123	0.635	6726	tags=88%, list=36%, signal=138%
KEGG_GLYOXYLATE_AND_DICARBOXYLATE_METABOLISM	KEGG_GLYOXYLATE_AND_DICARBOXYLATE_METABOLISM	15	0.639602	1.80372	0.00218818	0.00846663	0.649	4837	tags=80%, list=26%, signal=108%
REACTOME_REGULATION_OF_MRNA_STABILITY_BY_PROTEINS_THAT_BIND_AU_RICH_ELEMENTS	REACTOME_REGULATION_OF_MRNA_STABILITY_BY_PROTEINS_THAT_BIND_AU_RICH_ELEMENTS	81	0.426869	1.79312	0	0.00931068	0.695	5949	tags=67%, list=32%, signal=97%
REACTOME_PHOSPHORYLATION_OF_THE_APC_C	REACTOME_PHOSPHORYLATION_OF_THE_APC_C	17	0.611504	1.77681	0.0023753	0.0109168	0.753	6650	tags=82%, list=36%, signal=128%
REACTOME_DESTABILIZATION_OF_MRNA_BY_AUF1_HNRNP_D0	REACTOME_DESTABILIZATION_OF_MRNA_BY_AUF1_HNRNP_D0	50	0.465051	1.76785	0	0.0117875	0.78	5949	tags=74%, list=32%, signal=108%
REACTOME_ACTIVATION_OF_BH3_ONLY_PROTEINS	REACTOME_ACTIVATION_OF_BH3_ONLY_PROTEINS	15	0.606712	1.76269	0.00688073	0.0122124	0.795	4722	tags=67%, list=25%, signal=89%
REACTOME_DOWNSTREAM_SIGNALING_EVENTS_OF_B_CELL_RECEPTOR_BCR	REACTOME_DOWNSTREAM_SIGNALING_EVENTS_OF_B_CELL_RECEPTOR_BCR	91	0.403109	1.74576	0	0.0141828	0.843	5131	tags=47%, list=27%, signal=65%
REACTOME_RNA_POL_I_TRANSCRIPTION_TERMINATION	REACTOME_RNA_POL_I_TRANSCRIPTION_TERMINATION	20	0.559068	1.7449	0	0.0142101	0.844	6919	tags=70%, list=37%, signal=111%
REACTOME_APOPTOTIC_EXECUTION_PHASE	REACTOME_APOPTOTIC_EXECUTION_PHASE	49	0.438758	1.73707	0.00254453	0.0150871	0.866	2858	tags=37%, list=15%, signal=43%
REACTOME_SYNTHESIS_OF_GLYCOSYLPHOSPHATIDYLINOSITOL_GPI	REACTOME_SYNTHESIS_OF_GLYCOSYLPHOSPHATIDYLINOSITOL_GPI	17	0.603217	1.73594	0.011236	0.0151642	0.867	4691	tags=53%, list=25%, signal=71%
PID_P53_REGULATION_PATHWAY	PID_P53_REGULATION_PATHWAY	57	0.440094	1.72549	0.00263852	0.0164323	0.889	7199	tags=61%, list=38%, signal=99%
PID_RB_1PATHWAY	PID_RB_1PATHWAY	60	0.433062	1.72091	0.00262467	0.016983	0.899	3693	tags=40%, list=20%, signal=50%
KEGG_GLIOMA	KEGG_GLIOMA	61	0.428056	1.72026	0.00268097	0.0169648	0.901	2518	tags=26%, list=13%, signal=30%
REACTOME_ABORTIVE_ELONGATION_OF_HIV1_TRANSCRIPT_IN_THE_ABSENCE_OF_TAT	REACTOME_ABORTIVE_ELONGATION_OF_HIV1_TRANSCRIPT_IN_THE_ABSENCE_OF_TAT	17	0.582714	1.7074	0.0214286	0.0189554	0.925	6846	tags=88%, list=37%, signal=139%
REACTOME_SIGNALING_BY_THE_B_CELL_RECEPTOR_BCR	REACTOME_SIGNALING_BY_THE_B_CELL_RECEPTOR_BCR	117	0.375594	1.70116	0	0.0199863	0.931	4975	tags=42%, list=27%, signal=57%
REACTOME_GLUCONEOGENESIS	REACTOME_GLUCONEOGENESIS	28	0.495458	1.69002	0.00928074	0.0218392	0.948	4270	tags=64%, list=23%, signal=83%
REACTOME_CONVERSION_FROM_APC_C_CDC20_TO_APC_C_CDH1_IN_LATE_ANAPHASE	REACTOME_CONVERSION_FROM_APC_C_CDC20_TO_APC_C_CDH1_IN_LATE_ANAPHASE	16	0.592365	1.67927	0.0207373	0.0237072	0.958	6650	tags=75%, list=36%, signal=116%
BIOCARTA_CHEMICAL_PATHWAY	BIOCARTA_CHEMICAL_PATHWAY	21	0.540229	1.67416	0.00472813	0.0248058	0.962	5064	tags=67%, list=27%, signal=91%
REACTOME_REGULATION_OF_GLUCOKINASE_BY_GLUCOKINASE_REGULATORY_PROTEIN	REACTOME_REGULATION_OF_GLUCOKINASE_BY_GLUCOKINASE_REGULATORY_PROTEIN	27	0.508355	1.66455	0.00913242	0.0265678	0.973	5688	tags=67%, list=30%, signal=96%
BIOCARTA_ACH_PATHWAY	BIOCARTA_ACH_PATHWAY	15	0.597718	1.65194	0.01373	0.029391	0.986	4722	tags=60%, list=25%, signal=80%
REACTOME_ELONGATION_ARREST_AND_RECOVERY	REACTOME_ELONGATION_ARREST_AND_RECOVERY	24	0.507605	1.63438	0.0165877	0.0338777	0.988	6846	tags=75%, list=37%, signal=118%
BIOCARTA_TNFR1_PATHWAY	BIOCARTA_TNFR1_PATHWAY	29	0.479654	1.63149	0.0214797	0.0344537	0.988	3011	tags=38%, list=16%, signal=45%
REACTOME_PROCESSING_OF_CAPPED_INTRONLESS_PRE_MRNA	REACTOME_PROCESSING_OF_CAPPED_INTRONLESS_PRE_MRNA	22	0.529698	1.6244	0.0165094	0.0362943	0.992	8023	tags=91%, list=43%, signal=159%
BIOCARTA_RACCYCD_PATHWAY	BIOCARTA_RACCYCD_PATHWAY	26	0.496655	1.62374	0.0116279	0.0363096	0.992	2136	tags=31%, list=11%, signal=35%
REACTOME_PYRUVATE_METABOLISM_AND_CITRIC_ACID_TCA_CYCLE	REACTOME_PYRUVATE_METABOLISM_AND_CITRIC_ACID_TCA_CYCLE	39	0.438184	1.61659	0.0151899	0.0380318	0.993	5107	tags=54%, list=27%, signal=74%
REACTOME_MRNA_3_END_PROCESSING	REACTOME_MRNA_3_END_PROCESSING	33	0.462774	1.61198	0.0125	0.0393297	0.995	8023	tags=73%, list=43%, signal=127%
REACTOME_FORMATION_OF_INCISION_COMPLEX_IN_GG_NER	REACTOME_FORMATION_OF_INCISION_COMPLEX_IN_GG_NER	20	0.52022	1.60905	0.0229358	0.0400979	0.995	5171	tags=50%, list=28%, signal=69%
REACTOME_RNA_POL_III_TRANSCRIPTION_INITIATION_FROM_TYPE_2_PROMOTER	REACTOME_RNA_POL_III_TRANSCRIPTION_INITIATION_FROM_TYPE_2_PROMOTER	23	0.513204	1.60495	0.0188235	0.0411238	0.995	5837	tags=57%, list=31%, signal=82%
KEGG_BLADDER_CANCER	KEGG_BLADDER_CANCER	39	0.436906	1.60167	0.0149254	0.0420365	0.995	2268	tags=23%, list=12%, signal=26%
REACTOME_METABOLISM_OF_NUCLEOTIDES	REACTOME_METABOLISM_OF_NUCLEOTIDES	69	0.387674	1.60075	0	0.0421008	0.995	3650	tags=38%, list=19%, signal=47%
KEGG_BASAL_TRANSCRIPTION_FACTORS	KEGG_BASAL_TRANSCRIPTION_FACTORS	32	0.461858	1.59514	0.0169492	0.0437199	0.997	6846	tags=66%, list=37%, signal=103%
KEGG_ONE_CARBON_POOL_BY_FOLATE	KEGG_ONE_CARBON_POOL_BY_FOLATE	17	0.52659	1.59039	0.0162037	0.0448997	0.998	3154	tags=53%, list=17%, signal=64%
PID_DNA_PK_PATHWAY	PID_DNA_PK_PATHWAY	16	0.53755	1.57165	0.0292793	0.0513099	1	4347	tags=56%, list=23%, signal=73%
PID_AR_PATHWAY	PID_AR_PATHWAY	56	0.405402	1.56728	0.00516796	0.0527812	1	4732	tags=34%, list=25%, signal=45%
PID_ILK_PATHWAY	PID_ILK_PATHWAY	45	0.418438	1.55301	0.0162602	0.05865	1	1856	tags=20%, list=10%, signal=22%
REACTOME_RNA_POL_III_CHAIN_ELONGATION	REACTOME_RNA_POL_III_CHAIN_ELONGATION	17	0.529229	1.54895	0.0348028	0.0600875	1	5837	tags=65%, list=31%, signal=94%
BIOCARTA_STATHMIN_PATHWAY	BIOCARTA_STATHMIN_PATHWAY	15	0.542744	1.54455	0.0490654	0.0616621	1	1672	tags=33%, list=9%, signal=37%
REACTOME_RNA_POL_I_TRANSCRIPTION_INITIATION	REACTOME_RNA_POL_I_TRANSCRIPTION_INITIATION	23	0.46884	1.53711	0.0338983	0.0647545	1	7246	tags=65%, list=39%, signal=106%
REACTOME_DEADENYLATION_OF_MRNA	REACTOME_DEADENYLATION_OF_MRNA	18	0.501188	1.5365	0.040404	0.0647485	1	7425	tags=78%, list=40%, signal=129%
KEGG_PANCREATIC_CANCER	KEGG_PANCREATIC_CANCER	69	0.365847	1.52318	0.010929	0.0708457	1	2938	tags=23%, list=16%, signal=27%
REACTOME_RNA_POL_III_TRANSCRIPTION_TERMINATION	REACTOME_RNA_POL_III_TRANSCRIPTION_TERMINATION	19	0.498494	1.52051	0.0401891	0.0718507	1	5837	tags=58%, list=31%, signal=84%
BIOCARTA_HDAC_PATHWAY	BIOCARTA_HDAC_PATHWAY	27	0.455067	1.50754	0.0347395	0.0781363	1	3742	tags=33%, list=20%, signal=42%
REACTOME_RNA_POL_III_TRANSCRIPTION	REACTOME_RNA_POL_III_TRANSCRIPTION	32	0.433773	1.50645	0.0308789	0.0783304	1	7629	tags=59%, list=41%, signal=100%
REACTOME_PREFOLDIN_MEDIATED_TRANSFER_OF_SUBSTRATE_TO_CCT_TRIC	REACTOME_PREFOLDIN_MEDIATED_TRANSFER_OF_SUBSTRATE_TO_CCT_TRIC	25	0.453899	1.50446	0.0395349	0.0785942	1	7309	tags=84%, list=39%, signal=138%
KEGG_OOCYTE_MEIOSIS	KEGG_OOCYTE_MEIOSIS	101	0.347488	1.50156	0.00835655	0.0793424	1	5020	tags=40%, list=27%, signal=54%
KEGG_GALACTOSE_METABOLISM	KEGG_GALACTOSE_METABOLISM	23	0.457164	1.48204	0.0487239	0.0898378	1	3728	tags=39%, list=20%, signal=49%
REACTOME_PROTEIN_FOLDING	REACTOME_PROTEIN_FOLDING	49	0.385539	1.47926	0.0182768	0.0910638	1	5805	tags=47%, list=31%, signal=68%
REACTOME_ANTIGEN_PROCESSING_UBIQUITINATION_PROTEASOME_DEGRADATION	REACTOME_ANTIGEN_PROCESSING_UBIQUITINATION_PROTEASOME_DEGRADATION	194	0.30898	1.4783	0.00343643	0.0912584	1	5131	tags=39%, list=27%, signal=53%
KEGG_PROGESTERONE_MEDIATED_OOCYTE_MATURATION	KEGG_PROGESTERONE_MEDIATED_OOCYTE_MATURATION	80	0.349396	1.47816	0.0169014	0.0909027	1	5020	tags=41%, list=27%, signal=56%
REACTOME_GLYCOLYSIS	REACTOME_GLYCOLYSIS	24	0.458874	1.47692	0.0330189	0.0913181	1	2077	tags=29%, list=11%, signal=33%
KEGG_SMALL_CELL_LUNG_CANCER	KEGG_SMALL_CELL_LUNG_CANCER	82	0.34573	1.47447	0.014245	0.0926044	1	2384	tags=26%, list=13%, signal=29%
SIG_BCR_SIGNALING_PATHWAY	SIG_BCR_SIGNALING_PATHWAY	45	0.389589	1.46619	0.0348259	0.0974715	1	2229	tags=20%, list=12%, signal=23%
KEGG_CYSTEINE_AND_METHIONINE_METABOLISM	KEGG_CYSTEINE_AND_METHIONINE_METABOLISM	32	0.426332	1.45328	0.0492958	0.105103	1	3689	tags=44%, list=20%, signal=54%
REACTOME_CLASS_I_MHC_MEDIATED_ANTIGEN_PROCESSING_PRESENTATION	REACTOME_CLASS_I_MHC_MEDIATED_ANTIGEN_PROCESSING_PRESENTATION	223	0.291094	1.42854	0	0.120994	1	5131	tags=37%, list=27%, signal=50%
REACTOME_ADAPTIVE_IMMUNE_SYSTEM	REACTOME_ADAPTIVE_IMMUNE_SYSTEM	446	0.264228	1.40872	0	0.135156	1	4975	tags=32%, list=27%, signal=43%
PID_CASPASE_PATHWAY	PID_CASPASE_PATHWAY	50	0.361267	1.39727	0.0410256	0.14254	1	2830	tags=32%, list=15%, signal=38%
KEGG_NATURAL_KILLER_CELL_MEDIATED_CYTOTOXICITY	KEGG_NATURAL_KILLER_CELL_MEDIATED_CYTOTOXICITY	83	0.328496	1.39211	0.0191257	0.146674	1	2381	tags=22%, list=13%, signal=25%
KEGG_FC_EPSILON_RI_SIGNALING_PATHWAY	KEGG_FC_EPSILON_RI_SIGNALING_PATHWAY	71	0.324371	1.33722	0.0498688	0.193198	1	2474	tags=23%, list=13%, signal=26%
REACTOME_POST_TRANSLATIONAL_PROTEIN_MODIFICATION	REACTOME_POST_TRANSLATIONAL_PROTEIN_MODIFICATION	162	0.270208	1.28392	0.0371517	0.24787	1	5242	tags=38%, list=28%, signal=52%
REACTOME_TRANSMISSION_ACROSS_CHEMICAL_SYNAPSES	REACTOME_TRANSMISSION_ACROSS_CHEMICAL_SYNAPSES	169	-0.297926	-1.30114	0.0443131	0.491444	1	4445	tags=31%, list=24%, signal=40%
KEGG_CYTOKINE_CYTOKINE_RECEPTOR_INTERACTION	KEGG_CYTOKINE_CYTOKINE_RECEPTOR_INTERACTION	187	-0.303502	-1.33713	0.0253521	0.424996	1	5983	tags=50%, list=32%, signal=72%
KEGG_JAK_STAT_SIGNALING_PATHWAY	KEGG_JAK_STAT_SIGNALING_PATHWAY	115	-0.328181	-1.36291	0.0485893	0.377226	1	4527	tags=36%, list=24%, signal=47%
REACTOME_PHOSPHOLIPASE_C_MEDIATED_CASCADE	REACTOME_PHOSPHOLIPASE_C_MEDIATED_CASCADE	48	-0.395336	-1.40805	0.0466238	0.318678	1	4667	tags=44%, list=25%, signal=58%
REACTOME_SIGNALING_BY_PDGF	REACTOME_SIGNALING_BY_PDGF	117	-0.341387	-1.41717	0.0206186	0.311118	1	2721	tags=22%, list=15%, signal=26%
REACTOME_TRANSPORT_OF_INORGANIC_CATIONS_ANIONS_AND_AMINO_ACIDS_OLIGOPEPTIDES	REACTOME_TRANSPORT_OF_INORGANIC_CATIONS_ANIONS_AND_AMINO_ACIDS_OLIGOPEPTIDES	85	-0.358547	-1.42128	0.031348	0.306533	1	2762	tags=24%, list=15%, signal=27%
REACTOME_CELL_CELL_JUNCTION_ORGANIZATION	REACTOME_CELL_CELL_JUNCTION_ORGANIZATION	48	-0.397215	-1.42724	0.041876	0.297519	1	4218	tags=46%, list=23%, signal=59%
KEGG_HEMATOPOIETIC_CELL_LINEAGE	KEGG_HEMATOPOIETIC_CELL_LINEAGE	56	-0.389015	-1.43364	0.0463259	0.288062	1	5603	tags=57%, list=30%, signal=81%
REACTOME_AMINO_ACID_AND_OLIGOPEPTIDE_SLC_TRANSPORTERS	REACTOME_AMINO_ACID_AND_OLIGOPEPTIDE_SLC_TRANSPORTERS	46	-0.407316	-1.43982	0.0284757	0.287129	1	2098	tags=22%, list=11%, signal=24%
KEGG_TGF_BETA_SIGNALING_PATHWAY	KEGG_TGF_BETA_SIGNALING_PATHWAY	82	-0.365143	-1.44113	0.024077	0.288166	1	5964	tags=41%, list=32%, signal=61%
REACTOME_PLATELET_HOMEOSTASIS	REACTOME_PLATELET_HOMEOSTASIS	75	-0.373866	-1.44627	0.0218409	0.285501	1	2221	tags=25%, list=12%, signal=29%
REACTOME_INTEGRATION_OF_ENERGY_METABOLISM	REACTOME_INTEGRATION_OF_ENERGY_METABOLISM	107	-0.353832	-1.44805	0.0214067	0.285711	1	3349	tags=25%, list=18%, signal=31%
REACTOME_REGULATION_OF_INSULIN_SECRETION	REACTOME_REGULATION_OF_INSULIN_SECRETION	81	-0.372361	-1.46012	0.0237718	0.265825	1	3822	tags=30%, list=20%, signal=37%
KEGG_GLYCEROLIPID_METABOLISM	KEGG_GLYCEROLIPID_METABOLISM	39	-0.43114	-1.46307	0.0445545	0.263497	1	555	tags=13%, list=3%, signal=13%
REACTOME_NCAM_SIGNALING_FOR_NEURITE_OUT_GROWTH	REACTOME_NCAM_SIGNALING_FOR_NEURITE_OUT_GROWTH	63	-0.392275	-1.46549	0.0337838	0.262773	1	4121	tags=41%, list=22%, signal=53%
NABA_ECM_AFFILIATED	NABA_ECM_AFFILIATED	118	-0.355569	-1.47683	0.0134731	0.245824	1	3933	tags=36%, list=21%, signal=46%
REACTOME_FGFR_LIGAND_BINDING_AND_ACTIVATION	REACTOME_FGFR_LIGAND_BINDING_AND_ACTIVATION	18	-0.526615	-1.48042	0.0439932	0.243405	1	5368	tags=72%, list=29%, signal=101%
REACTOME_AMINO_ACID_TRANSPORT_ACROSS_THE_PLASMA_MEMBRANE	REACTOME_AMINO_ACID_TRANSPORT_ACROSS_THE_PLASMA_MEMBRANE	29	-0.471249	-1.4807	0.0426929	0.246737	1	1977	tags=21%, list=11%, signal=23%
REACTOME_INTEGRIN_CELL_SURFACE_INTERACTIONS	REACTOME_INTEGRIN_CELL_SURFACE_INTERACTIONS	75	-0.384031	-1.48706	0.0128411	0.23898	1	4578	tags=47%, list=24%, signal=62%
KEGG_RETINOL_METABOLISM	KEGG_RETINOL_METABOLISM	26	-0.469383	-1.49019	0.0360825	0.236771	1	2213	tags=27%, list=12%, signal=30%
REACTOME_SMOOTH_MUSCLE_CONTRACTION	REACTOME_SMOOTH_MUSCLE_CONTRACTION	23	-0.499563	-1.49047	0.031614	0.23998	1	3295	tags=39%, list=18%, signal=47%
KEGG_DILATED_CARDIOMYOPATHY	KEGG_DILATED_CARDIOMYOPATHY	87	-0.374924	-1.49293	0.0138675	0.239569	1	2969	tags=33%, list=16%, signal=39%
REACTOME_ADHERENS_JUNCTIONS_INTERACTIONS	REACTOME_ADHERENS_JUNCTIONS_INTERACTIONS	23	-0.491815	-1.50297	0.0371681	0.225748	1	3772	tags=43%, list=20%, signal=54%
REACTOME_ION_CHANNEL_TRANSPORT	REACTOME_ION_CHANNEL_TRANSPORT	44	-0.430935	-1.50569	0.0208696	0.225202	1	4934	tags=50%, list=26%, signal=68%
NABA_SECRETED_FACTORS	NABA_SECRETED_FACTORS	252	-0.329033	-1.5153	0.00263158	0.213171	1	3574	tags=33%, list=19%, signal=41%
PID_ENDOTHELIN_PATHWAY	PID_ENDOTHELIN_PATHWAY	62	-0.409473	-1.51727	0.00818331	0.213534	1	4879	tags=42%, list=26%, signal=57%
REACTOME_NUCLEAR_RECEPTOR_TRANSCRIPTION_PATHWAY	REACTOME_NUCLEAR_RECEPTOR_TRANSCRIPTION_PATHWAY	45	-0.433291	-1.52417	0.022508	0.206871	1	3010	tags=33%, list=16%, signal=40%
REACTOME_G_ALPHA_S_SIGNALLING_EVENTS	REACTOME_G_ALPHA_S_SIGNALLING_EVENTS	100	-0.3792	-1.53231	0.0031746	0.197743	1	3731	tags=38%, list=20%, signal=47%
REACTOME_KERATAN_SULFATE_BIOSYNTHESIS	REACTOME_KERATAN_SULFATE_BIOSYNTHESIS	23	-0.507356	-1.53733	0.034662	0.193866	1	2996	tags=35%, list=16%, signal=41%
REACTOME_SIGNALING_BY_GPCR	REACTOME_SIGNALING_BY_GPCR	469	-0.317637	-1.54661	0	0.183234	1	4016	tags=32%, list=21%, signal=40%
PID_THROMBIN_PAR4_PATHWAY	PID_THROMBIN_PAR4_PATHWAY	15	-0.567687	-1.54933	0.0350263	0.182856	1	618	tags=20%, list=3%, signal=21%
BIOCARTA_AMI_PATHWAY	BIOCARTA_AMI_PATHWAY	16	-0.566802	-1.58383	0.0366492	0.141804	1	2384	tags=44%, list=13%, signal=50%
BIOCARTA_CARDIACEGF_PATHWAY	BIOCARTA_CARDIACEGF_PATHWAY	17	-0.561791	-1.59065	0.0144404	0.136737	1	4252	tags=59%, list=23%, signal=76%
REACTOME_TRANSMEMBRANE_TRANSPORT_OF_SMALL_MOLECULES	REACTOME_TRANSMEMBRANE_TRANSPORT_OF_SMALL_MOLECULES	357	-0.33709	-1.59884	0	0.12959	1	3019	tags=25%, list=16%, signal=29%
PID_BMP_PATHWAY	PID_BMP_PATHWAY	41	-0.453197	-1.60065	0.0187713	0.130395	1	5628	tags=41%, list=30%, signal=59%
KEGG_COMPLEMENT_AND_COAGULATION_CASCADES	KEGG_COMPLEMENT_AND_COAGULATION_CASCADES	50	-0.448092	-1.61331	0.00657895	0.119304	0.998	3119	tags=40%, list=17%, signal=48%
PID_INTEGRIN3_PATHWAY	PID_INTEGRIN3_PATHWAY	40	-0.469384	-1.63631	0.00821018	0.0986389	0.996	5497	tags=63%, list=29%, signal=88%
REACTOME_COMPLEMENT_CASCADE	REACTOME_COMPLEMENT_CASCADE	20	-0.570411	-1.63861	0.00518135	0.0987008	0.996	3119	tags=55%, list=17%, signal=66%
REACTOME_SLC_MEDIATED_TRANSMEMBRANE_TRANSPORT	REACTOME_SLC_MEDIATED_TRANSMEMBRANE_TRANSPORT	213	-0.363467	-1.63973	0	0.0998761	0.996	2808	tags=25%, list=15%, signal=29%
REACTOME_NITRIC_OXIDE_STIMULATES_GUANYLATE_CYCLASE	REACTOME_NITRIC_OXIDE_STIMULATES_GUANYLATE_CYCLASE	25	-0.532262	-1.64132	0.00995025	0.100726	0.996	2221	tags=44%, list=12%, signal=50%
REACTOME_GPCR_DOWNSTREAM_SIGNALING	REACTOME_GPCR_DOWNSTREAM_SIGNALING	376	-0.348337	-1.6666	0	0.0829674	0.987	4016	tags=34%, list=21%, signal=43%
REACTOME_PEPTIDE_LIGAND_BINDING_RECEPTORS	REACTOME_PEPTIDE_LIGAND_BINDING_RECEPTORS	129	-0.391995	-1.66828	0	0.0838427	0.987	3988	tags=40%, list=21%, signal=50%
REACTOME_GPCR_LIGAND_BINDING	REACTOME_GPCR_LIGAND_BINDING	292	-0.360406	-1.67291	0	0.0820244	0.987	3988	tags=38%, list=21%, signal=47%
REACTOME_NCAM1_INTERACTIONS	REACTOME_NCAM1_INTERACTIONS	39	-0.48991	-1.68065	0.0069808	0.0776107	0.983	4121	tags=56%, list=22%, signal=72%
PID_INTEGRIN2_PATHWAY	PID_INTEGRIN2_PATHWAY	23	-0.556681	-1.68079	0.0102916	0.07953	0.982	3643	tags=52%, list=19%, signal=65%
REACTOME_NEURONAL_SYSTEM	REACTOME_NEURONAL_SYSTEM	248	-0.367039	-1.68681	0	0.0771426	0.978	3603	tags=31%, list=19%, signal=38%
REACTOME_INTERFERON_GAMMA_SIGNALING	REACTOME_INTERFERON_GAMMA_SIGNALING	41	-0.489183	-1.69183	0.00169779	0.0752393	0.974	2096	tags=27%, list=11%, signal=30%
NABA_ECM_REGULATORS	NABA_ECM_REGULATORS	175	-0.384528	-1.69897	0	0.0717181	0.962	3119	tags=34%, list=17%, signal=41%
PID_AVB3_INTEGRIN_PATHWAY	PID_AVB3_INTEGRIN_PATHWAY	74	-0.438129	-1.70249	0.00162602	0.0713172	0.95	2721	tags=28%, list=15%, signal=33%
REACTOME_GASTRIN_CREB_SIGNALLING_PATHWAY_VIA_PKC_AND_MAPK	REACTOME_GASTRIN_CREB_SIGNALLING_PATHWAY_VIA_PKC_AND_MAPK	167	-0.391818	-1.70378	0	0.072566	0.95	4016	tags=35%, list=21%, signal=44%
KEGG_FOCAL_ADHESION	KEGG_FOCAL_ADHESION	192	-0.382137	-1.70609	0	0.0734792	0.948	2721	tags=23%, list=15%, signal=27%
REACTOME_BIOLOGICAL_OXIDATIONS	REACTOME_BIOLOGICAL_OXIDATIONS	81	-0.435571	-1.71133	0.00150376	0.0717723	0.94	2842	tags=32%, list=15%, signal=38%
KEGG_VASCULAR_SMOOTH_MUSCLE_CONTRACTION	KEGG_VASCULAR_SMOOTH_MUSCLE_CONTRACTION	103	-0.416747	-1.71388	0	0.0725772	0.938	6324	tags=56%, list=34%, signal=85%
REACTOME_POTASSIUM_CHANNELS	REACTOME_POTASSIUM_CHANNELS	89	-0.438872	-1.75542	0	0.0486014	0.831	3538	tags=39%, list=19%, signal=48%
REACTOME_NEUROTRANSMITTER_RELEASE_CYCLE	REACTOME_NEUROTRANSMITTER_RELEASE_CYCLE	31	-0.550116	-1.7588	0.00162866	0.048904	0.825	4915	tags=45%, list=26%, signal=61%
REACTOME_AMINE_COMPOUND_SLC_TRANSPORTERS	REACTOME_AMINE_COMPOUND_SLC_TRANSPORTERS	22	-0.577013	-1.76172	0	0.0493656	0.813	2390	tags=41%, list=13%, signal=47%
REACTOME_EFFECTS_OF_PIP2_HYDROLYSIS	REACTOME_EFFECTS_OF_PIP2_HYDROLYSIS	22	-0.610399	-1.78746	0.00168919	0.0385641	0.716	4773	tags=59%, list=25%, signal=79%
REACTOME_MUSCLE_CONTRACTION	REACTOME_MUSCLE_CONTRACTION	46	-0.507309	-1.78784	0	0.0399502	0.716	2692	tags=39%, list=14%, signal=46%
REACTOME_CLASS_A1_RHODOPSIN_LIKE_RECEPTORS	REACTOME_CLASS_A1_RHODOPSIN_LIKE_RECEPTORS	205	-0.399427	-1.79266	0	0.0395282	0.708	3988	tags=40%, list=21%, signal=51%
REACTOME_VOLTAGE_GATED_POTASSIUM_CHANNELS	REACTOME_VOLTAGE_GATED_POTASSIUM_CHANNELS	39	-0.516924	-1.79283	0.00162602	0.0412126	0.708	3538	tags=51%, list=19%, signal=63%
BIOCARTA_ALK_PATHWAY	BIOCARTA_ALK_PATHWAY	35	-0.538697	-1.8085	0	0.0352504	0.628	4704	tags=46%, list=25%, signal=61%
REACTOME_GABA_SYNTHESIS_RELEASE_REUPTAKE_AND_DEGRADATION	REACTOME_GABA_SYNTHESIS_RELEASE_REUPTAKE_AND_DEGRADATION	16	-0.64963	-1.81926	0.00501672	0.0326266	0.585	4157	tags=56%, list=22%, signal=72%
KEGG_CALCIUM_SIGNALING_PATHWAY	KEGG_CALCIUM_SIGNALING_PATHWAY	159	-0.421425	-1.82519	0	0.0317972	0.552	3503	tags=36%, list=19%, signal=44%
BIOCARTA_INTRINSIC_PATHWAY	BIOCARTA_INTRINSIC_PATHWAY	17	-0.66974	-1.85806	0.005291	0.0227544	0.413	4440	tags=65%, list=24%, signal=85%
REACTOME_G_ALPHA_Q_SIGNALLING_EVENTS	REACTOME_G_ALPHA_Q_SIGNALLING_EVENTS	146	-0.439056	-1.87106	0	0.0204609	0.364	4016	tags=38%, list=21%, signal=48%
KEGG_CELL_ADHESION_MOLECULES_CAMS	KEGG_CELL_ADHESION_MOLECULES_CAMS	96	-0.466751	-1.87958	0	0.0198115	0.344	2847	tags=35%, list=15%, signal=42%
REACTOME_INTERFERON_ALPHA_BETA_SIGNALING	REACTOME_INTERFERON_ALPHA_BETA_SIGNALING	42	-0.560787	-1.92304	0	0.0118638	0.22	5973	tags=64%, list=32%, signal=94%
NABA_BASEMENT_MEMBRANES	NABA_BASEMENT_MEMBRANES	39	-0.573813	-1.95014	0	0.00865382	0.156	4000	tags=64%, list=21%, signal=81%
REACTOME_NA_CL_DEPENDENT_NEUROTRANSMITTER_TRANSPORTERS	REACTOME_NA_CL_DEPENDENT_NEUROTRANSMITTER_TRANSPORTERS	15	-0.729218	-1.95165	0.00180505	0.00905279	0.152	2390	tags=53%, list=13%, signal=61%
PID_SYNDECAN_1_PATHWAY	PID_SYNDECAN_1_PATHWAY	44	-0.562338	-1.95766	0	0.00898314	0.141	4000	tags=50%, list=21%, signal=63%
REACTOME_CYTOCHROME_P450_ARRANGED_BY_SUBSTRATE_TYPE	REACTOME_CYTOCHROME_P450_ARRANGED_BY_SUBSTRATE_TYPE	24	-0.646344	-1.97352	0	0.00774431	0.115	3075	tags=46%, list=16%, signal=55%
PID_INTEGRIN1_PATHWAY	PID_INTEGRIN1_PATHWAY	64	-0.534333	-2.00565	0	0.00479129	0.065	4615	tags=61%, list=25%, signal=81%
REACTOME_PHASE1_FUNCTIONALIZATION_OF_COMPOUNDS	REACTOME_PHASE1_FUNCTIONALIZATION_OF_COMPOUNDS	38	-0.611318	-2.0205	0	0.00388082	0.048	3075	tags=50%, list=16%, signal=60%
KEGG_NEUROACTIVE_LIGAND_RECEPTOR_INTERACTION	KEGG_NEUROACTIVE_LIGAND_RECEPTOR_INTERACTION	198	-0.456749	-2.03556	0	0.00301356	0.033	3829	tags=41%, list=20%, signal=52%
REACTOME_TRANSPORT_OF_GLUCOSE_AND_OTHER_SUGARS_BILE_SALTS_AND_ORGANIC_ACIDS_METAL_IONS_AND_AMINE_COMPOUNDS	REACTOME_TRANSPORT_OF_GLUCOSE_AND_OTHER_SUGARS_BILE_SALTS_AND_ORGANIC_ACIDS_METAL_IONS_AND_AMINE_COMPOUNDS	75	-0.538135	-2.06918	0	0.00213012	0.021	2808	tags=39%, list=15%, signal=45%
KEGG_ECM_RECEPTOR_INTERACTION	KEGG_ECM_RECEPTOR_INTERACTION	80	-0.546398	-2.1344	0	0.000569301	0.005	4615	tags=58%, list=25%, signal=76%
REACTOME_EXTRACELLULAR_MATRIX_ORGANIZATION	REACTOME_EXTRACELLULAR_MATRIX_ORGANIZATION	71	-0.555861	-2.1748	0	0.00039504	0.003	4107	tags=54%, list=22%, signal=68%
NABA_PROTEOGLYCANS	NABA_PROTEOGLYCANS	35	-0.675208	-2.22646	0	0	0	2511	tags=57%, list=13%, signal=66%
REACTOME_COLLAGEN_FORMATION	REACTOME_COLLAGEN_FORMATION	53	-0.648945	-2.38061	0	0	0	4107	tags=64%, list=22%, signal=82%
NABA_COLLAGENS	NABA_COLLAGENS	43	-0.696672	-2.40013	0	0	0	4000	tags=74%, list=21%, signal=94%
NABA_ECM_GLYCOPROTEINS	NABA_ECM_GLYCOPROTEINS	164	-0.58326	-2.54558	0	0	0	3152	tags=51%, list=17%, signal=60%
NABA_CORE_MATRISOME	NABA_CORE_MATRISOME	242	-0.612044	-2.82547	0	0	0	2938	tags=52%, list=16%, signal=61%
