# Supplementary material for: The Stat3-Fam3a axis promotes muscle stem cell myogenic lineage progression by inducing mitochondrial respiration
Source: Nat Commun. 2019 Apr 17;10:1796. doi: 10.1038/s41467-019-09746-1 (PMC6470137; doi:10.1038/s41467-019-09746-1)
Supplement: Supplementary file 4 — Supplementary Data 2 [file 41467_2019_9746_MOESM4_ESM.xls]

## Sheet: Together
Supplementary Data 2. Differentially enriched pathways in 3dpi KO MuSCs vs Uninjured KO MuSCs (GSEA).
NAME	GS<br> follow link to MSigDB	SIZE	ES	NES	NOM p-val	FDR q-val	FWER p-val	RANK AT MAX	LEADING EDGE
REACTOME_CELL_CYCLE	REACTOME_CELL_CYCLE	374	0.60517	2.95356	0	0	0	3667	tags=50%, list=20%, signal=61%
REACTOME_CELL_CYCLE_MITOTIC	REACTOME_CELL_CYCLE_MITOTIC	298	0.605059	2.89305	0	0	0	4979	tags=62%, list=27%, signal=84%
REACTOME_DNA_REPLICATION	REACTOME_DNA_REPLICATION	182	0.635896	2.87401	0	0	0	3303	tags=53%, list=18%, signal=64%
REACTOME_MITOTIC_M_M_G1_PHASES	REACTOME_MITOTIC_M_M_G1_PHASES	163	0.636339	2.83714	0	0	0	3303	tags=52%, list=18%, signal=63%
REACTOME_MEIOTIC_RECOMBINATION	REACTOME_MEIOTIC_RECOMBINATION	65	0.715256	2.73295	0	0	0	3323	tags=72%, list=18%, signal=88%
PID_PLK1_PATHWAY	PID_PLK1_PATHWAY	44	0.761545	2.7328	0	0	0	2178	tags=55%, list=12%, signal=62%
REACTOME_CHROMOSOME_MAINTENANCE	REACTOME_CHROMOSOME_MAINTENANCE	103	0.64836	2.71895	0	0	0	3667	tags=57%, list=20%, signal=71%
REACTOME_TELOMERE_MAINTENANCE	REACTOME_TELOMERE_MAINTENANCE	62	0.702976	2.69991	0	0	0	3471	tags=68%, list=19%, signal=83%
REACTOME_MITOTIC_PROMETAPHASE	REACTOME_MITOTIC_PROMETAPHASE	82	0.666997	2.68636	0	0	0	2764	tags=50%, list=15%, signal=59%
REACTOME_G2_M_CHECKPOINTS	REACTOME_G2_M_CHECKPOINTS	41	0.757835	2.67215	0	0	0	3233	tags=76%, list=18%, signal=92%
REACTOME_DEPOSITION_OF_NEW_CENPA_CONTAINING_NUCLEOSOMES_AT_THE_CENTROMERE	REACTOME_DEPOSITION_OF_NEW_CENPA_CONTAINING_NUCLEOSOMES_AT_THE_CENTROMERE	50	0.729717	2.66839	0	0	0	3323	tags=70%, list=18%, signal=85%
REACTOME_ACTIVATION_OF_ATR_IN_RESPONSE_TO_REPLICATION_STRESS	REACTOME_ACTIVATION_OF_ATR_IN_RESPONSE_TO_REPLICATION_STRESS	35	0.776707	2.62262	0	0	0	3149	tags=80%, list=17%, signal=97%
REACTOME_RNA_POL_I_PROMOTER_OPENING	REACTOME_RNA_POL_I_PROMOTER_OPENING	44	0.756226	2.61172	0	0	0	3323	tags=75%, list=18%, signal=91%
REACTOME_RNA_POL_I_TRANSCRIPTION	REACTOME_RNA_POL_I_TRANSCRIPTION	68	0.675206	2.60644	0	0	0	3456	tags=56%, list=19%, signal=69%
REACTOME_ACTIVATION_OF_THE_PRE_REPLICATIVE_COMPLEX	REACTOME_ACTIVATION_OF_THE_PRE_REPLICATIVE_COMPLEX	29	0.809574	2.57968	0	0	0	3167	tags=90%, list=17%, signal=108%
REACTOME_MEIOSIS	REACTOME_MEIOSIS	91	0.63964	2.57489	0	0	0	3323	tags=54%, list=18%, signal=66%
REACTOME_CELL_CYCLE_CHECKPOINTS	REACTOME_CELL_CYCLE_CHECKPOINTS	110	0.593411	2.47397	0	0	0	4974	tags=62%, list=27%, signal=84%
REACTOME_DNA_STRAND_ELONGATION	REACTOME_DNA_STRAND_ELONGATION	30	0.750985	2.46999	0	0	0	3167	tags=83%, list=17%, signal=101%
REACTOME_PACKAGING_OF_TELOMERE_ENDS	REACTOME_PACKAGING_OF_TELOMERE_ENDS	35	0.73526	2.46525	0	0	0	3323	tags=66%, list=18%, signal=80%
PID_AURORA_B_PATHWAY	PID_AURORA_B_PATHWAY	38	0.71211	2.46496	0	0	0	1927	tags=53%, list=11%, signal=59%
REACTOME_RNA_POL_I_RNA_POL_III_AND_MITOCHONDRIAL_TRANSCRIPTION	REACTOME_RNA_POL_I_RNA_POL_III_AND_MITOCHONDRIAL_TRANSCRIPTION	98	0.604535	2.46235	0	0	0	3456	tags=43%, list=19%, signal=53%
REACTOME_E2F_MEDIATED_REGULATION_OF_DNA_REPLICATION	REACTOME_E2F_MEDIATED_REGULATION_OF_DNA_REPLICATION	31	0.75264	2.46205	0	0	0	3167	tags=68%, list=17%, signal=82%
REACTOME_MITOTIC_G1_G1_S_PHASES	REACTOME_MITOTIC_G1_G1_S_PHASES	126	0.568098	2.44939	0	0	0	5664	tags=65%, list=31%, signal=94%
REACTOME_MITOTIC_G2_G2_M_PHASES	REACTOME_MITOTIC_G2_G2_M_PHASES	75	0.617503	2.43085	0	0	0	4567	tags=59%, list=25%, signal=78%
REACTOME_G1_S_TRANSITION	REACTOME_G1_S_TRANSITION	102	0.580624	2.40741	0	0	0	3736	tags=50%, list=20%, signal=63%
REACTOME_DNA_REPAIR	REACTOME_DNA_REPAIR	101	0.569244	2.38955	0	0	0	6254	tags=70%, list=34%, signal=106%
REACTOME_M_G1_TRANSITION	REACTOME_M_G1_TRANSITION	77	0.601445	2.38667	0	0	0	5634	tags=73%, list=31%, signal=105%
REACTOME_RESPIRATORY_ELECTRON_TRANSPORT	REACTOME_RESPIRATORY_ELECTRON_TRANSPORT	62	0.617023	2.37758	0	0	0	6421	tags=90%, list=35%, signal=139%
REACTOME_S_PHASE	REACTOME_S_PHASE	104	0.575336	2.36812	0	0	0	3736	tags=52%, list=20%, signal=65%
REACTOME_MEIOTIC_SYNAPSIS	REACTOME_MEIOTIC_SYNAPSIS	57	0.616695	2.3382	0	4.35286e-05	0.001	3323	tags=46%, list=18%, signal=56%
PID_FANCONI_PATHWAY	PID_FANCONI_PATHWAY	45	0.665686	2.33786	0	4.21244e-05	0.001	3667	tags=64%, list=20%, signal=80%
REACTOME_TRANSCRIPTION	REACTOME_TRANSCRIPTION	174	0.519673	2.33474	0	4.0808e-05	0.001	6302	tags=56%, list=35%, signal=84%
REACTOME_SYNTHESIS_OF_DNA	REACTOME_SYNTHESIS_OF_DNA	89	0.581007	2.32957	0	3.95714e-05	0.001	5634	tags=71%, list=31%, signal=102%
PID_ATR_PATHWAY	PID_ATR_PATHWAY	39	0.681929	2.32062	0	3.84076e-05	0.001	4576	tags=74%, list=25%, signal=99%
KEGG_DNA_REPLICATION	KEGG_DNA_REPLICATION	35	0.699118	2.30305	0	3.73102e-05	0.001	3277	tags=74%, list=18%, signal=90%
REACTOME_RECRUITMENT_OF_MITOTIC_CENTROSOME_PROTEINS_AND_COMPLEXES	REACTOME_RECRUITMENT_OF_MITOTIC_CENTROSOME_PROTEINS_AND_COMPLEXES	61	0.600906	2.29368	0	3.62738e-05	0.001	5328	tags=62%, list=29%, signal=88%
REACTOME_RESPIRATORY_ELECTRON_TRANSPORT_ATP_SYNTHESIS_BY_CHEMIOSMOTIC_COUPLING_AND_HEAT_PRODUCTION_BY_UNCOUPLING_PROTEINS_	REACTOME_RESPIRATORY_ELECTRON_TRANSPORT_ATP_SYNTHESIS_BY_CHEMIOSMOTIC_COUPLING_AND_HEAT_PRODUCTION_BY_UNCOUPLING_PROTEINS_	77	0.577448	2.28586	0	3.52934e-05	0.001	6421	tags=86%, list=35%, signal=132%
REACTOME_AMYLOIDS	REACTOME_AMYLOIDS	58	0.607012	2.27661	0	3.43647e-05	0.001	2874	tags=55%, list=16%, signal=65%
KEGG_SYSTEMIC_LUPUS_ERYTHEMATOSUS	KEGG_SYSTEMIC_LUPUS_ERYTHEMATOSUS	84	0.560264	2.24075	0	0.000131399	0.004	2938	tags=52%, list=16%, signal=62%
REACTOME_TCA_CYCLE_AND_RESPIRATORY_ELECTRON_TRANSPORT	REACTOME_TCA_CYCLE_AND_RESPIRATORY_ELECTRON_TRANSPORT	112	0.537439	2.23809	0	0.000128114	0.004	6421	tags=76%, list=35%, signal=116%
REACTOME_LOSS_OF_NLP_FROM_MITOTIC_CENTROSOMES	REACTOME_LOSS_OF_NLP_FROM_MITOTIC_CENTROSOMES	54	0.60119	2.2279	0	0.000154893	0.005	5328	tags=65%, list=29%, signal=91%
KEGG_CELL_CYCLE	KEGG_CELL_CYCLE	120	0.524353	2.2231	0	0.000151206	0.005	5182	tags=54%, list=28%, signal=75%
KEGG_HOMOLOGOUS_RECOMBINATION	KEGG_HOMOLOGOUS_RECOMBINATION	27	0.694997	2.22167	0	0.000147689	0.005	2479	tags=48%, list=14%, signal=56%
PID_FOXM1_PATHWAY	PID_FOXM1_PATHWAY	39	0.631735	2.19961	0	0.000172369	0.006	1911	tags=46%, list=10%, signal=51%
PID_E2F_PATHWAY	PID_E2F_PATHWAY	67	0.561988	2.19679	0	0.000168539	0.006	3344	tags=46%, list=18%, signal=56%
REACTOME_REGULATION_OF_MITOTIC_CELL_CYCLE	REACTOME_REGULATION_OF_MITOTIC_CELL_CYCLE	75	0.549971	2.19552	0	0.000164875	0.006	5547	tags=63%, list=30%, signal=90%
BIOCARTA_MCM_PATHWAY	BIOCARTA_MCM_PATHWAY	17	0.785128	2.18759	0	0.000161367	0.006	2856	tags=76%, list=16%, signal=91%
REACTOME_G1_S_SPECIFIC_TRANSCRIPTION	REACTOME_G1_S_SPECIFIC_TRANSCRIPTION	16	0.780908	2.15536	0	0.000313191	0.012	3167	tags=88%, list=17%, signal=106%
REACTOME_EXTENSION_OF_TELOMERES	REACTOME_EXTENSION_OF_TELOMERES	27	0.68064	2.15301	0	0.000306799	0.012	3667	tags=74%, list=20%, signal=93%
PID_ATM_PATHWAY	PID_ATM_PATHWAY	33	0.639566	2.14129	0	0.000325386	0.013	5613	tags=79%, list=31%, signal=114%
REACTOME_PROCESSING_OF_CAPPED_INTRON_CONTAINING_PRE_MRNA	REACTOME_PROCESSING_OF_CAPPED_INTRON_CONTAINING_PRE_MRNA	134	0.498523	2.13321	0	0.000345772	0.014	8211	tags=80%, list=45%, signal=144%
REACTOME_MRNA_PROCESSING	REACTOME_MRNA_PROCESSING	150	0.484595	2.13191	0	0.000339122	0.014	7792	tags=72%, list=43%, signal=125%
REACTOME_DOUBLE_STRAND_BREAK_REPAIR	REACTOME_DOUBLE_STRAND_BREAK_REPAIR	21	0.71581	2.12945	0	0.000332724	0.014	3516	tags=71%, list=19%, signal=88%
REACTOME_ASSEMBLY_OF_THE_PRE_REPLICATIVE_COMPLEX	REACTOME_ASSEMBLY_OF_THE_PRE_REPLICATIVE_COMPLEX	63	0.559212	2.12164	0	0.000351064	0.015	5771	tags=68%, list=32%, signal=100%
PID_BARD1_PATHWAY	PID_BARD1_PATHWAY	28	0.662153	2.09161	0	0.000437805	0.019	5401	tags=79%, list=30%, signal=111%
REACTOME_MRNA_SPLICING	REACTOME_MRNA_SPLICING	105	0.501834	2.09117	0	0.000429987	0.019	8308	tags=84%, list=46%, signal=153%
REACTOME_ORC1_REMOVAL_FROM_CHROMATIN	REACTOME_ORC1_REMOVAL_FROM_CHROMATIN	64	0.530884	2.05691	0	0.000661299	0.03	6243	tags=69%, list=34%, signal=104%
REACTOME_3_UTR_MEDIATED_TRANSLATIONAL_REGULATION	REACTOME_3_UTR_MEDIATED_TRANSLATIONAL_REGULATION	99	0.500686	2.05346	0	0.000716359	0.033	7884	tags=73%, list=43%, signal=127%
REACTOME_TRANSLATION	REACTOME_TRANSLATION	138	0.472909	2.05072	0	0.000704217	0.033	7939	tags=67%, list=44%, signal=117%
REACTOME_FACTORS_INVOLVED_IN_MEGAKARYOCYTE_DEVELOPMENT_AND_PLATELET_PRODUCTION	REACTOME_FACTORS_INVOLVED_IN_MEGAKARYOCYTE_DEVELOPMENT_AND_PLATELET_PRODUCTION	98	0.494074	2.0493	0	0.000712427	0.034	3344	tags=40%, list=18%, signal=48%
REACTOME_FANCONI_ANEMIA_PATHWAY	REACTOME_FANCONI_ANEMIA_PATHWAY	19	0.701277	2.03776	0	0.000824413	0.04	2250	tags=53%, list=12%, signal=60%
REACTOME_LAGGING_STRAND_SYNTHESIS	REACTOME_LAGGING_STRAND_SYNTHESIS	19	0.701792	2.0314	0	0.000851282	0.042	3667	tags=79%, list=20%, signal=99%
KEGG_RIBOSOME	KEGG_RIBOSOME	83	0.507104	2.02865	0	0.000877487	0.044	7884	tags=75%, list=43%, signal=131%
REACTOME_INFLUENZA_VIRAL_RNA_TRANSCRIPTION_AND_REPLICATION	REACTOME_INFLUENZA_VIRAL_RNA_TRANSCRIPTION_AND_REPLICATION	97	0.488505	2.0283	0	0.000863776	0.044	7884	tags=72%, list=43%, signal=126%
REACTOME_METABOLISM_OF_RNA	REACTOME_METABOLISM_OF_RNA	249	0.428491	2.02782	0	0.000870192	0.045	7432	tags=67%, list=41%, signal=111%
REACTOME_MITOCHONDRIAL_PROTEIN_IMPORT	REACTOME_MITOCHONDRIAL_PROTEIN_IMPORT	46	0.569943	2.02673	0	0.000913153	0.048	6279	tags=80%, list=34%, signal=122%
REACTOME_KINESINS	REACTOME_KINESINS	21	0.66406	2.01395	0	0.00105081	0.056	3246	tags=67%, list=18%, signal=81%
REACTOME_SRP_DEPENDENT_COTRANSLATIONAL_PROTEIN_TARGETING_TO_MEMBRANE	REACTOME_SRP_DEPENDENT_COTRANSLATIONAL_PROTEIN_TARGETING_TO_MEMBRANE	103	0.477489	2.01114	0	0.00105271	0.057	8747	tags=78%, list=48%, signal=148%
REACTOME_G0_AND_EARLY_G1	REACTOME_G0_AND_EARLY_G1	22	0.655252	1.99023	0	0.00143635	0.077	5183	tags=77%, list=28%, signal=108%
REACTOME_HOMOLOGOUS_RECOMBINATION_REPAIR_OF_REPLICATION_INDEPENDENT_DOUBLE_STRAND_BREAKS	REACTOME_HOMOLOGOUS_RECOMBINATION_REPAIR_OF_REPLICATION_INDEPENDENT_DOUBLE_STRAND_BREAKS	15	0.733232	1.98507	0	0.00154115	0.083	3323	tags=80%, list=18%, signal=98%
REACTOME_APC_C_CDC20_MEDIATED_DEGRADATION_OF_MITOTIC_PROTEINS	REACTOME_APC_C_CDC20_MEDIATED_DEGRADATION_OF_MITOTIC_PROTEINS	65	0.512412	1.98309	0	0.00158837	0.087	6243	tags=66%, list=34%, signal=100%
PID_AURORA_A_PATHWAY	PID_AURORA_A_PATHWAY	29	0.606752	1.98224	0	0.00161911	0.089	4520	tags=62%, list=25%, signal=82%
BIOCARTA_ATRBRCA_PATHWAY	BIOCARTA_ATRBRCA_PATHWAY	20	0.674893	1.98142	0	0.0016305	0.091	4905	tags=80%, list=27%, signal=109%
REACTOME_INFLUENZA_LIFE_CYCLE	REACTOME_INFLUENZA_LIFE_CYCLE	131	0.462069	1.9798	0	0.0016252	0.091	7418	tags=67%, list=41%, signal=112%
REACTOME_HIV_INFECTION	REACTOME_HIV_INFECTION	177	0.437565	1.97028	0	0.00171833	0.098	6303	tags=56%, list=35%, signal=85%
REACTOME_APC_C_CDH1_MEDIATED_DEGRADATION_OF_CDC20_AND_OTHER_APC_C_CDH1_TARGETED_PROTEINS_IN_LATE_MITOSIS_EARLY_G1	REACTOME_APC_C_CDH1_MEDIATED_DEGRADATION_OF_CDC20_AND_OTHER_APC_C_CDH1_TARGETED_PROTEINS_IN_LATE_MITOSIS_EARLY_G1	64	0.51256	1.96226	0	0.00189516	0.109	6243	tags=66%, list=34%, signal=99%
REACTOME_PROCESSIVE_SYNTHESIS_ON_THE_LAGGING_STRAND	REACTOME_PROCESSIVE_SYNTHESIS_ON_THE_LAGGING_STRAND	15	0.720667	1.96157	0	0.00190166	0.111	2102	tags=67%, list=12%, signal=75%
KEGG_MISMATCH_REPAIR	KEGG_MISMATCH_REPAIR	22	0.630802	1.95072	0	0.00229228	0.134	3667	tags=64%, list=20%, signal=80%
REACTOME_TRANSCRIPTION_COUPLED_NER_TC_NER	REACTOME_TRANSCRIPTION_COUPLED_NER_TC_NER	43	0.555229	1.9451	0	0.0024522	0.143	6201	tags=70%, list=34%, signal=105%
REACTOME_GLUCONEOGENESIS	REACTOME_GLUCONEOGENESIS	26	0.613135	1.94194	0	0.00256347	0.152	3732	tags=65%, list=20%, signal=82%
KEGG_P53_SIGNALING_PATHWAY	KEGG_P53_SIGNALING_PATHWAY	59	0.51291	1.93887	0	0.00265559	0.159	3377	tags=42%, list=19%, signal=52%
REACTOME_NUCLEOTIDE_EXCISION_REPAIR	REACTOME_NUCLEOTIDE_EXCISION_REPAIR	48	0.538397	1.93414	0	0.00277704	0.169	6361	tags=69%, list=35%, signal=105%
REACTOME_LATE_PHASE_OF_HIV_LIFE_CYCLE	REACTOME_LATE_PHASE_OF_HIV_LIFE_CYCLE	92	0.471927	1.9272	0	0.00299709	0.181	7888	tags=72%, list=43%, signal=126%
REACTOME_PEPTIDE_CHAIN_ELONGATION	REACTOME_PEPTIDE_CHAIN_ELONGATION	81	0.488763	1.92463	0	0.00302262	0.183	7884	tags=70%, list=43%, signal=123%
REACTOME_HIV_LIFE_CYCLE	REACTOME_HIV_LIFE_CYCLE	105	0.458988	1.92135	0	0.00304631	0.186	7888	tags=72%, list=43%, signal=127%
REACTOME_METABOLISM_OF_NON_CODING_RNA	REACTOME_METABOLISM_OF_NON_CODING_RNA	47	0.534663	1.9213	0	0.00301089	0.186	7552	tags=79%, list=41%, signal=134%
KEGG_BASE_EXCISION_REPAIR	KEGG_BASE_EXCISION_REPAIR	33	0.56988	1.91906	0	0.00300579	0.188	3301	tags=45%, list=18%, signal=55%
PID_MYC_ACTIV_PATHWAY	PID_MYC_ACTIV_PATHWAY	76	0.484793	1.91154	0	0.00319552	0.199	5613	tags=54%, list=31%, signal=78%
BIOCARTA_CELLCYCLE_PATHWAY	BIOCARTA_CELLCYCLE_PATHWAY	22	0.640453	1.90793	0	0.00334427	0.21	2896	tags=55%, list=16%, signal=65%
REACTOME_MRNA_SPLICING_MINOR_PATHWAY	REACTOME_MRNA_SPLICING_MINOR_PATHWAY	41	0.548293	1.90784	0	0.00330711	0.21	6003	tags=61%, list=33%, signal=91%
REACTOME_NONSENSE_MEDIATED_DECAY_ENHANCED_BY_THE_EXON_JUNCTION_COMPLEX	REACTOME_NONSENSE_MEDIATED_DECAY_ENHANCED_BY_THE_EXON_JUNCTION_COMPLEX	102	0.459699	1.89971	0	0.00366824	0.231	7884	tags=68%, list=43%, signal=118%
REACTOME_CDT1_ASSOCIATION_WITH_THE_CDC6_ORC_ORIGIN_COMPLEX	REACTOME_CDT1_ASSOCIATION_WITH_THE_CDC6_ORC_ORIGIN_COMPLEX	54	0.52105	1.88925	0	0.00406861	0.255	6243	tags=69%, list=34%, signal=104%
REACTOME_HOST_INTERACTIONS_OF_HIV_FACTORS	REACTOME_HOST_INTERACTIONS_OF_HIV_FACTORS	113	0.443356	1.88184	0	0.00448976	0.281	6303	tags=62%, list=35%, signal=94%
KEGG_NUCLEOTIDE_EXCISION_REPAIR	KEGG_NUCLEOTIDE_EXCISION_REPAIR	43	0.529568	1.85743	0	0.00631965	0.38	6361	tags=67%, list=35%, signal=103%
REACTOME_RNA_POL_II_TRANSCRIPTION	REACTOME_RNA_POL_II_TRANSCRIPTION	91	0.460977	1.85663	0	0.00633074	0.381	7763	tags=68%, list=43%, signal=118%
BIOCARTA_G1_PATHWAY	BIOCARTA_G1_PATHWAY	26	0.584104	1.84621	0	0.0070455	0.42	3233	tags=54%, list=18%, signal=65%
BIOCARTA_G2_PATHWAY	BIOCARTA_G2_PATHWAY	22	0.612958	1.83434	0	0.00802428	0.469	4909	tags=59%, list=27%, signal=81%
KEGG_PYRIMIDINE_METABOLISM	KEGG_PYRIMIDINE_METABOLISM	92	0.453552	1.83212	0	0.00818109	0.479	3683	tags=45%, list=20%, signal=56%
REACTOME_TRANSPORT_OF_MATURE_TRANSCRIPT_TO_CYTOPLASM	REACTOME_TRANSPORT_OF_MATURE_TRANSCRIPT_TO_CYTOPLASM	52	0.493276	1.82837	0	0.0083411	0.494	6299	tags=56%, list=35%, signal=85%
REACTOME_RNA_POL_II_TRANSCRIPTION_PRE_INITIATION_AND_PROMOTER_OPENING	REACTOME_RNA_POL_II_TRANSCRIPTION_PRE_INITIATION_AND_PROMOTER_OPENING	38	0.521981	1.82394	0	0.00873026	0.509	7647	tags=74%, list=42%, signal=127%
REACTOME_ACTIVATION_OF_THE_MRNA_UPON_BINDING_OF_THE_CAP_BINDING_COMPLEX_AND_EIFS_AND_SUBSEQUENT_BINDING_TO_43S	REACTOME_ACTIVATION_OF_THE_MRNA_UPON_BINDING_OF_THE_CAP_BINDING_COMPLEX_AND_EIFS_AND_SUBSEQUENT_BINDING_TO_43S	52	0.494914	1.82081	0	0.00891369	0.518	7939	tags=71%, list=44%, signal=126%
KEGG_AMINOACYL_TRNA_BIOSYNTHESIS	KEGG_AMINOACYL_TRNA_BIOSYNTHESIS	41	0.514845	1.81942	0	0.00909999	0.531	6917	tags=66%, list=38%, signal=106%
REACTOME_METABOLISM_OF_MRNA	REACTOME_METABOLISM_OF_MRNA	205	0.396017	1.8182	0	0.00909686	0.534	7432	tags=64%, list=41%, signal=107%
KEGG_SPLICEOSOME	KEGG_SPLICEOSOME	121	0.417204	1.805	0	0.0103828	0.578	8308	tags=75%, list=46%, signal=137%
KEGG_OXIDATIVE_PHOSPHORYLATION	KEGG_OXIDATIVE_PHOSPHORYLATION	106	0.43179	1.78968	0	0.0120055	0.633	6581	tags=75%, list=36%, signal=116%
KEGG_HUNTINGTONS_DISEASE	KEGG_HUNTINGTONS_DISEASE	156	0.406374	1.78664	0	0.0121478	0.645	6421	tags=67%, list=35%, signal=102%
REACTOME_GLOBAL_GENOMIC_NER_GG_NER	REACTOME_GLOBAL_GENOMIC_NER_GG_NER	32	0.54164	1.7859	0	0.0121717	0.649	6361	tags=69%, list=35%, signal=105%
KEGG_PARKINSONS_DISEASE	KEGG_PARKINSONS_DISEASE	105	0.429858	1.78375	0	0.0123167	0.657	6421	tags=76%, list=35%, signal=117%
REACTOME_AUTODEGRADATION_OF_CDH1_BY_CDH1_APC_C	REACTOME_AUTODEGRADATION_OF_CDH1_BY_CDH1_APC_C	56	0.479697	1.77836	0	0.0128861	0.681	7529	tags=80%, list=41%, signal=136%
REACTOME_CDK_MEDIATED_PHOSPHORYLATION_AND_REMOVAL_OF_CDC6	REACTOME_CDK_MEDIATED_PHOSPHORYLATION_AND_REMOVAL_OF_CDC6	46	0.49171	1.769	0	0.0139482	0.715	6243	tags=67%, list=34%, signal=102%
REACTOME_METABOLISM_OF_PROTEINS	REACTOME_METABOLISM_OF_PROTEINS	390	0.358653	1.7653	0	0.0143495	0.734	7367	tags=58%, list=40%, signal=96%
REACTOME_FORMATION_OF_THE_TERNARY_COMPLEX_AND_SUBSEQUENTLY_THE_43S_COMPLEX	REACTOME_FORMATION_OF_THE_TERNARY_COMPLEX_AND_SUBSEQUENTLY_THE_43S_COMPLEX	44	0.503804	1.7636	0	0.0144733	0.742	7854	tags=73%, list=43%, signal=127%
REACTOME_P53_INDEPENDENT_G1_S_DNA_DAMAGE_CHECKPOINT	REACTOME_P53_INDEPENDENT_G1_S_DNA_DAMAGE_CHECKPOINT	48	0.482235	1.76199	0	0.0145586	0.745	6243	tags=67%, list=34%, signal=101%
REACTOME_SCF_BETA_TRCP_MEDIATED_DEGRADATION_OF_EMI1	REACTOME_SCF_BETA_TRCP_MEDIATED_DEGRADATION_OF_EMI1	48	0.494027	1.7614	0	0.0145617	0.748	6243	tags=67%, list=34%, signal=101%
KEGG_FC_EPSILON_RI_SIGNALING_PATHWAY	KEGG_FC_EPSILON_RI_SIGNALING_PATHWAY	69	0.444906	1.75311	0	0.0155911	0.776	4697	tags=38%, list=26%, signal=51%
REACTOME_APOPTOSIS	REACTOME_APOPTOSIS	135	0.40561	1.7515	0	0.0156089	0.786	5554	tags=51%, list=30%, signal=73%
REACTOME_AUTODEGRADATION_OF_THE_E3_UBIQUITIN_LIGASE_COP1	REACTOME_AUTODEGRADATION_OF_THE_E3_UBIQUITIN_LIGASE_COP1	46	0.47702	1.70608	0	0.0224418	0.916	6243	tags=65%, list=34%, signal=99%
KEGG_RNA_DEGRADATION	KEGG_RNA_DEGRADATION	57	0.442547	1.66292	0	0.0314457	0.976	7832	tags=70%, list=43%, signal=123%
NABA_CORE_MATRISOME	NABA_CORE_MATRISOME	243	-0.610585	-2.81904	0	0	0	2853	tags=53%, list=16%, signal=63%
NABA_ECM_GLYCOPROTEINS	NABA_ECM_GLYCOPROTEINS	166	-0.589428	-2.5958	0	0	0	2853	tags=50%, list=16%, signal=59%
REACTOME_COLLAGEN_FORMATION	REACTOME_COLLAGEN_FORMATION	53	-0.684374	-2.51438	0	0	0	1965	tags=49%, list=11%, signal=55%
NABA_COLLAGENS	NABA_COLLAGENS	43	-0.715305	-2.46809	0	0	0	2809	tags=65%, list=15%, signal=77%
KEGG_ECM_RECEPTOR_INTERACTION	KEGG_ECM_RECEPTOR_INTERACTION	81	-0.590666	-2.31798	0	0	0	2922	tags=47%, list=16%, signal=56%
REACTOME_EXTRACELLULAR_MATRIX_ORGANIZATION	REACTOME_EXTRACELLULAR_MATRIX_ORGANIZATION	71	-0.561457	-2.1503	0	0.00126727	0.01	2787	tags=45%, list=15%, signal=53%
PID_SYNDECAN_1_PATHWAY	PID_SYNDECAN_1_PATHWAY	44	-0.585652	-2.06592	0	0.00261603	0.024	1965	tags=36%, list=11%, signal=41%
REACTOME_CLASS_A1_RHODOPSIN_LIKE_RECEPTORS	REACTOME_CLASS_A1_RHODOPSIN_LIKE_RECEPTORS	189	-0.464059	-2.05103	0	0.00333299	0.034	2900	tags=38%, list=16%, signal=45%
KEGG_CALCIUM_SIGNALING_PATHWAY	KEGG_CALCIUM_SIGNALING_PATHWAY	155	-0.469299	-2.0344	0	0.00424973	0.048	2758	tags=35%, list=15%, signal=41%
NABA_BASEMENT_MEMBRANES	NABA_BASEMENT_MEMBRANES	39	-0.579506	-1.97437	0	0.00904188	0.106	3673	tags=64%, list=20%, signal=80%
KEGG_CELL_ADHESION_MOLECULES_CAMS	KEGG_CELL_ADHESION_MOLECULES_CAMS	95	-0.488797	-1.97083	0	0.00863867	0.111	3194	tags=42%, list=18%, signal=51%
PID_INTEGRIN1_PATHWAY	PID_INTEGRIN1_PATHWAY	65	-0.519377	-1.96924	0	0.00798444	0.112	3240	tags=46%, list=18%, signal=56%
PID_INTEGRIN3_PATHWAY	PID_INTEGRIN3_PATHWAY	42	-0.562383	-1.95654	0	0.00856246	0.131	2742	tags=45%, list=15%, signal=53%
REACTOME_PEPTIDE_LIGAND_BINDING_RECEPTORS	REACTOME_PEPTIDE_LIGAND_BINDING_RECEPTORS	116	-0.46638	-1.93886	0	0.0106652	0.176	2900	tags=39%, list=16%, signal=46%
KEGG_NEUROACTIVE_LIGAND_RECEPTOR_INTERACTION	KEGG_NEUROACTIVE_LIGAND_RECEPTOR_INTERACTION	190	-0.43831	-1.93236	0	0.010873	0.192	3443	tags=41%, list=19%, signal=50%
REACTOME_INTERFERON_ALPHA_BETA_SIGNALING	REACTOME_INTERFERON_ALPHA_BETA_SIGNALING	41	-0.567127	-1.93234	0	0.0101934	0.192	5040	tags=59%, list=28%, signal=81%
NABA_PROTEOGLYCANS	NABA_PROTEOGLYCANS	34	-0.581754	-1.92058	0	0.0108925	0.216	2472	tags=56%, list=14%, signal=65%
REACTOME_GPCR_LIGAND_BINDING	REACTOME_GPCR_LIGAND_BINDING	268	-0.414037	-1.91888	0	0.0105383	0.219	3622	tags=40%, list=20%, signal=50%
REACTOME_G_ALPHA_Q_SIGNALLING_EVENTS	REACTOME_G_ALPHA_Q_SIGNALLING_EVENTS	143	-0.440133	-1.88844	0	0.0139029	0.291	2758	tags=34%, list=15%, signal=39%
REACTOME_GPCR_DOWNSTREAM_SIGNALING	REACTOME_GPCR_DOWNSTREAM_SIGNALING	358	-0.380429	-1.82613	0	0.0254552	0.526	3661	tags=35%, list=20%, signal=43%
KEGG_VASCULAR_SMOOTH_MUSCLE_CONTRACTION	KEGG_VASCULAR_SMOOTH_MUSCLE_CONTRACTION	98	-0.449401	-1.79866	0	0.0328865	0.646	2773	tags=31%, list=15%, signal=36%
REACTOME_MUSCLE_CONTRACTION	REACTOME_MUSCLE_CONTRACTION	46	-0.496616	-1.78815	0	0.034176	0.697	3958	tags=46%, list=22%, signal=58%
NABA_SECRETED_FACTORS	NABA_SECRETED_FACTORS	240	-0.381072	-1.75397	0	0.043627	0.812	3464	tags=39%, list=19%, signal=47%
KEGG_FOCAL_ADHESION	KEGG_FOCAL_ADHESION	192	-0.39153	-1.7444	0	0.0455318	0.84	2546	tags=23%, list=14%, signal=27%
REACTOME_GASTRIN_CREB_SIGNALLING_PATHWAY_VIA_PKC_AND_MAPK	REACTOME_GASTRIN_CREB_SIGNALLING_PATHWAY_VIA_PKC_AND_MAPK	164	-0.401387	-1.74054	0	0.0442304	0.851	2758	tags=30%, list=15%, signal=35%
REACTOME_SIGNALING_BY_GPCR	REACTOME_SIGNALING_BY_GPCR	443	-0.348929	-1.7029	0	0.0597091	0.928	3661	tags=32%, list=20%, signal=39%
KEGG_HYPERTROPHIC_CARDIOMYOPATHY_HCM	KEGG_HYPERTROPHIC_CARDIOMYOPATHY_HCM	77	-0.429542	-1.67851	0	0.0695208	0.967	3333	tags=35%, list=18%, signal=43%
NABA_ECM_REGULATORS	NABA_ECM_REGULATORS	166	-0.375178	-1.64266	0	0.0896854	0.993	2999	tags=35%, list=16%, signal=41%
NABA_ECM_AFFILIATED	NABA_ECM_AFFILIATED	113	-0.386946	-1.62192	0	0.0984127	0.997	2258	tags=29%, list=12%, signal=33%
REACTOME_G_ALPHA_I_SIGNALLING_EVENTS	REACTOME_G_ALPHA_I_SIGNALLING_EVENTS	134	-0.374061	-1.59754	0	0.108502	0.999	2877	tags=33%, list=16%, signal=39%
REACTOME_SLC_MEDIATED_TRANSMEMBRANE_TRANSPORT	REACTOME_SLC_MEDIATED_TRANSMEMBRANE_TRANSPORT	208	-0.319839	-1.45137	0.00182815	0.223051	1	3161	tags=25%, list=17%, signal=29%
PID_AVB3_INTEGRIN_PATHWAY	PID_AVB3_INTEGRIN_PATHWAY	74	-0.45016	-1.74066	0.0018622	0.0455644	0.85	2786	tags=30%, list=15%, signal=35%
REACTOME_TRANSMEMBRANE_TRANSPORT_OF_SMALL_MOLECULES	REACTOME_TRANSMEMBRANE_TRANSPORT_OF_SMALL_MOLECULES	349	-0.307621	-1.46982	0.00188679	0.217707	1	3490	tags=26%, list=19%, signal=32%
REACTOME_NEURONAL_SYSTEM	REACTOME_NEURONAL_SYSTEM	241	-0.322351	-1.46991	0.00192308	0.221012	1	2657	tags=24%, list=15%, signal=28%
REACTOME_G1_PHASE	REACTOME_G1_PHASE	33	0.534014	1.78898	0.00193424	0.0119994	0.638	2896	tags=33%, list=16%, signal=40%
REACTOME_INTEGRIN_CELL_SURFACE_INTERACTIONS	REACTOME_INTEGRIN_CELL_SURFACE_INTERACTIONS	76	-0.412068	-1.64227	0.00193424	0.0877981	0.993	2660	tags=33%, list=15%, signal=38%
REACTOME_TRNA_AMINOACYLATION	REACTOME_TRNA_AMINOACYLATION	42	0.535137	1.88274	0.00195695	0.00447037	0.277	6917	tags=71%, list=38%, signal=115%
REACTOME_SMOOTH_MUSCLE_CONTRACTION	REACTOME_SMOOTH_MUSCLE_CONTRACTION	23	-0.558795	-1.72346	0.0019802	0.0509516	0.891	1487	tags=35%, list=8%, signal=38%
REACTOME_PHASE1_FUNCTIONALIZATION_OF_COMPOUNDS	REACTOME_PHASE1_FUNCTIONALIZATION_OF_COMPOUNDS	37	-0.526392	-1.79086	0.00198413	0.0345723	0.688	2596	tags=35%, list=14%, signal=41%
REACTOME_NEP_NS2_INTERACTS_WITH_THE_CELLULAR_EXPORT_MACHINERY	REACTOME_NEP_NS2_INTERACTS_WITH_THE_CELLULAR_EXPORT_MACHINERY	27	0.556131	1.74612	0.00199203	0.0164665	0.813	5125	tags=59%, list=28%, signal=82%
REACTOME_DEADENYLATION_DEPENDENT_MRNA_DECAY	REACTOME_DEADENYLATION_DEPENDENT_MRNA_DECAY	43	0.513849	1.76677	0.00201207	0.0142066	0.727	7203	tags=65%, list=39%, signal=107%
REACTOME_RNA_POL_II_PRE_TRANSCRIPTION_EVENTS	REACTOME_RNA_POL_II_PRE_TRANSCRIPTION_EVENTS	50	0.460072	1.66224	0.00201207	0.0314356	0.977	7647	tags=66%, list=42%, signal=113%
REACTOME_NITRIC_OXIDE_STIMULATES_GUANYLATE_CYCLASE	REACTOME_NITRIC_OXIDE_STIMULATES_GUANYLATE_CYCLASE	25	-0.589335	-1.7993	0.00202429	0.0340198	0.642	2297	tags=48%, list=13%, signal=55%
REACTOME_CLEAVAGE_OF_GROWING_TRANSCRIPT_IN_THE_TERMINATION_REGION_	REACTOME_CLEAVAGE_OF_GROWING_TRANSCRIPT_IN_THE_TERMINATION_REGION_	41	0.482552	1.66209	0.00203666	0.0312608	0.977	6273	tags=56%, list=34%, signal=85%
REACTOME_P53_DEPENDENT_G1_DNA_DAMAGE_RESPONSE	REACTOME_P53_DEPENDENT_G1_DNA_DAMAGE_RESPONSE	52	0.491369	1.79378	0.00205339	0.0115804	0.616	6243	tags=65%, list=34%, signal=99%
PID_P53_REGULATION_PATHWAY	PID_P53_REGULATION_PATHWAY	57	0.491436	1.83189	0.00207039	0.00812464	0.481	6919	tags=54%, list=38%, signal=87%
REACTOME_REGULATION_OF_APOPTOSIS	REACTOME_REGULATION_OF_APOPTOSIS	56	0.465981	1.7531	0.00207469	0.0154693	0.776	6243	tags=59%, list=34%, signal=89%
REACTOME_SCFSKP2_MEDIATED_DEGRADATION_OF_P27_P21	REACTOME_SCFSKP2_MEDIATED_DEGRADATION_OF_P27_P21	51	0.494229	1.77346	0.00209644	0.0136202	0.704	6243	tags=67%, list=34%, signal=101%
REACTOME_ANTIGEN_PROCESSING_CROSS_PRESENTATION	REACTOME_ANTIGEN_PROCESSING_CROSS_PRESENTATION	63	0.433048	1.65491	0.00210526	0.0322422	0.982	6243	tags=56%, list=34%, signal=84%
REACTOME_MHC_CLASS_II_ANTIGEN_PRESENTATION	REACTOME_MHC_CLASS_II_ANTIGEN_PRESENTATION	73	0.439121	1.7075	0.00211864	0.0222551	0.914	3435	tags=30%, list=19%, signal=37%
REACTOME_TRANSPORT_OF_GLUCOSE_AND_OTHER_SUGARS_BILE_SALTS_AND_ORGANIC_ACIDS_METAL_IONS_AND_AMINE_COMPOUNDS	REACTOME_TRANSPORT_OF_GLUCOSE_AND_OTHER_SUGARS_BILE_SALTS_AND_ORGANIC_ACIDS_METAL_IONS_AND_AMINE_COMPOUNDS	76	-0.450541	-1.76336	0.00369004	0.0408082	0.783	3394	tags=41%, list=19%, signal=50%
REACTOME_POTASSIUM_CHANNELS	REACTOME_POTASSIUM_CHANNELS	86	-0.421541	-1.70015	0.00369686	0.0595311	0.934	2521	tags=35%, list=14%, signal=40%
REACTOME_INTERFERON_GAMMA_SIGNALING	REACTOME_INTERFERON_GAMMA_SIGNALING	41	-0.469592	-1.61977	0.003861	0.0957519	0.997	1510	tags=24%, list=8%, signal=27%
REACTOME_GLYCOLYSIS	REACTOME_GLYCOLYSIS	25	0.593016	1.8166	0.00389864	0.00913777	0.538	3242	tags=48%, list=18%, signal=58%
REACTOME_ADHERENS_JUNCTIONS_INTERACTIONS	REACTOME_ADHERENS_JUNCTIONS_INTERACTIONS	22	-0.604447	-1.84757	0.00394477	0.0218738	0.441	2739	tags=41%, list=15%, signal=48%
REACTOME_MICRORNA_MIRNA_BIOGENESIS	REACTOME_MICRORNA_MIRNA_BIOGENESIS	18	0.623354	1.7718	0.00395257	0.013611	0.708	6003	tags=78%, list=33%, signal=116%
REACTOME_CELL_CELL_JUNCTION_ORGANIZATION	REACTOME_CELL_CELL_JUNCTION_ORGANIZATION	45	-0.467367	-1.62582	0.0039604	0.0971517	0.997	2739	tags=36%, list=15%, signal=42%
BIOCARTA_MITOCHONDRIA_PATHWAY	BIOCARTA_MITOCHONDRIA_PATHWAY	21	0.57838	1.69127	0.00397614	0.0250541	0.944	4908	tags=62%, list=27%, signal=85%
REACTOME_VIF_MEDIATED_DEGRADATION_OF_APOBEC3G	REACTOME_VIF_MEDIATED_DEGRADATION_OF_APOBEC3G	48	0.463556	1.69458	0.0040568	0.0245742	0.941	6243	tags=65%, list=34%, signal=98%
KEGG_GLYCOSYLPHOSPHATIDYLINOSITOL_GPI_ANCHOR_BIOSYNTHESIS	KEGG_GLYCOSYLPHOSPHATIDYLINOSITOL_GPI_ANCHOR_BIOSYNTHESIS	24	0.575435	1.75602	0.00406504	0.0153092	0.763	5878	tags=58%, list=32%, signal=86%
REACTOME_CYCLIN_E_ASSOCIATED_EVENTS_DURING_G1_S_TRANSITION_	REACTOME_CYCLIN_E_ASSOCIATED_EVENTS_DURING_G1_S_TRANSITION_	60	0.453421	1.71658	0.00406504	0.0210393	0.888	6243	tags=60%, list=34%, signal=91%
REACTOME_CROSS_PRESENTATION_OF_SOLUBLE_EXOGENOUS_ANTIGENS_ENDOSOMES	REACTOME_CROSS_PRESENTATION_OF_SOLUBLE_EXOGENOUS_ANTIGENS_ENDOSOMES	44	0.465067	1.63332	0.00409836	0.0382394	0.99	6243	tags=68%, list=34%, signal=103%
REACTOME_NA_CL_DEPENDENT_NEUROTRANSMITTER_TRANSPORTERS	REACTOME_NA_CL_DEPENDENT_NEUROTRANSMITTER_TRANSPORTERS	15	-0.685334	-1.82958	0.00412371	0.0254956	0.504	2474	tags=53%, list=14%, signal=62%
BIOCARTA_PROTEASOME_PATHWAY	BIOCARTA_PROTEASOME_PATHWAY	28	0.571915	1.84778	0.004158	0.00697555	0.413	6308	tags=75%, list=35%, signal=114%
REACTOME_ER_PHAGOSOME_PATHWAY	REACTOME_ER_PHAGOSOME_PATHWAY	53	0.440798	1.6192	0.00416667	0.0418413	0.996	6243	tags=58%, list=34%, signal=89%
REACTOME_AMINO_ACID_TRANSPORT_ACROSS_THE_PLASMA_MEMBRANE	REACTOME_AMINO_ACID_TRANSPORT_ACROSS_THE_PLASMA_MEMBRANE	27	-0.55469	-1.76943	0.00420168	0.039634	0.765	1218	tags=22%, list=7%, signal=24%
PID_RB_1PATHWAY	PID_RB_1PATHWAY	61	0.460925	1.73991	0.00437637	0.0171443	0.828	3476	tags=41%, list=19%, signal=50%
REACTOME_MITOCHONDRIAL_TRNA_AMINOACYLATION	REACTOME_MITOCHONDRIAL_TRNA_AMINOACYLATION	21	0.585845	1.73146	0.00572519	0.0186306	0.856	5993	tags=76%, list=33%, signal=113%
KEGG_DILATED_CARDIOMYOPATHY	KEGG_DILATED_CARDIOMYOPATHY	83	-0.391619	-1.54218	0.00575816	0.155905	1	3333	tags=34%, list=18%, signal=41%
REACTOME_REGULATORY_RNA_PATHWAYS	REACTOME_REGULATORY_RNA_PATHWAYS	21	0.581435	1.727	0.00591716	0.0191879	0.864	6003	tags=67%, list=33%, signal=99%
REACTOME_INTERACTIONS_OF_VPR_WITH_HOST_CELLULAR_PROTEINS	REACTOME_INTERACTIONS_OF_VPR_WITH_HOST_CELLULAR_PROTEINS	31	0.54665	1.77329	0.00601202	0.0135246	0.704	5125	tags=58%, list=28%, signal=81%
REACTOME_CYTOCHROME_P450_ARRANGED_BY_SUBSTRATE_TYPE	REACTOME_CYTOCHROME_P450_ARRANGED_BY_SUBSTRATE_TYPE	23	-0.575074	-1.74625	0.0060241	0.0459193	0.835	3073	tags=35%, list=17%, signal=42%
REACTOME_APC_CDC20_MEDIATED_DEGRADATION_OF_NEK2A	REACTOME_APC_CDC20_MEDIATED_DEGRADATION_OF_NEK2A	21	0.58971	1.75445	0.00606061	0.0154385	0.768	4971	tags=57%, list=27%, signal=78%
REACTOME_CITRIC_ACID_CYCLE_TCA_CYCLE	REACTOME_CITRIC_ACID_CYCLE_TCA_CYCLE	18	0.585918	1.69377	0.00609756	0.0246209	0.941	6876	tags=89%, list=38%, signal=143%
REACTOME_ENOS_ACTIVATION_AND_REGULATION	REACTOME_ENOS_ACTIVATION_AND_REGULATION	19	0.597702	1.72398	0.00610998	0.0196575	0.871	3425	tags=53%, list=19%, signal=65%
REACTOME_GLUCOSE_METABOLISM	REACTOME_GLUCOSE_METABOLISM	56	0.428971	1.57101	0.00610998	0.0603141	1	3732	tags=41%, list=20%, signal=51%
REACTOME_METABOLISM_OF_NUCLEOTIDES	REACTOME_METABOLISM_OF_NUCLEOTIDES	68	0.39994	1.56596	0.00612245	0.0624635	1	3729	tags=41%, list=20%, signal=52%
REACTOME_TRANSPORT_OF_MATURE_MRNA_DERIVED_FROM_AN_INTRONLESS_TRANSCRIPT	REACTOME_TRANSPORT_OF_MATURE_MRNA_DERIVED_FROM_AN_INTRONLESS_TRANSCRIPT	32	0.51529	1.7086	0.00619835	0.0221793	0.91	6299	tags=59%, list=35%, signal=91%
REACTOME_SIGNALING_BY_THE_B_CELL_RECEPTOR_BCR	REACTOME_SIGNALING_BY_THE_B_CELL_RECEPTOR_BCR	115	0.347216	1.45426	0.00639659	0.124536	1	5771	tags=43%, list=32%, signal=63%
KEGG_PROGESTERONE_MEDIATED_OOCYTE_MATURATION	KEGG_PROGESTERONE_MEDIATED_OOCYTE_MATURATION	80	0.413972	1.65561	0.00643777	0.0323308	0.982	4337	tags=38%, list=24%, signal=49%
PID_TELOMERASE_PATHWAY	PID_TELOMERASE_PATHWAY	64	0.392576	1.49931	0.00647948	0.0974178	1	5082	tags=39%, list=28%, signal=54%
REACTOME_G_ALPHA_S_SIGNALLING_EVENTS	REACTOME_G_ALPHA_S_SIGNALLING_EVENTS	92	-0.373591	-1.49057	0.00760456	0.20265	1	4146	tags=40%, list=23%, signal=52%
REACTOME_CELL_JUNCTION_ORGANIZATION	REACTOME_CELL_JUNCTION_ORGANIZATION	65	-0.417324	-1.58172	0.00776699	0.118488	1	2739	tags=31%, list=15%, signal=36%
REACTOME_INTRINSIC_PATHWAY_FOR_APOPTOSIS	REACTOME_INTRINSIC_PATHWAY_FOR_APOPTOSIS	27	0.536284	1.67809	0.00795229	0.0279226	0.966	5554	tags=59%, list=30%, signal=85%
REACTOME_ACTIVATION_OF_NF_KAPPAB_IN_B_CELLS	REACTOME_ACTIVATION_OF_NF_KAPPAB_IN_B_CELLS	59	0.417154	1.57115	0.00833333	0.0606086	1	6243	tags=58%, list=34%, signal=87%
REACTOME_MRNA_CAPPING	REACTOME_MRNA_CAPPING	27	0.526059	1.65911	0.0090703	0.0316178	0.98	7763	tags=78%, list=43%, signal=135%
BIOCARTA_TNFR1_PATHWAY	BIOCARTA_TNFR1_PATHWAY	29	0.518379	1.67455	0.00943396	0.0285508	0.968	4661	tags=45%, list=26%, signal=60%
REACTOME_PHOSPHORYLATION_OF_THE_APC_C	REACTOME_PHOSPHORYLATION_OF_THE_APC_C	17	0.604934	1.69728	0.00986193	0.0240245	0.933	4971	tags=59%, list=27%, signal=81%
KEGG_RETINOL_METABOLISM	KEGG_RETINOL_METABOLISM	24	-0.559867	-1.6827	0.00986193	0.0685057	0.965	1853	tags=33%, list=10%, signal=37%
REACTOME_TRANSPORT_OF_INORGANIC_CATIONS_ANIONS_AND_AMINO_ACIDS_OLIGOPEPTIDES	REACTOME_TRANSPORT_OF_INORGANIC_CATIONS_ANIONS_AND_AMINO_ACIDS_OLIGOPEPTIDES	82	-0.368567	-1.46484	0.0100604	0.212427	1	2903	tags=23%, list=16%, signal=27%
PID_INTEGRIN2_PATHWAY	PID_INTEGRIN2_PATHWAY	23	-0.53713	-1.59851	0.010142	0.110083	0.999	2660	tags=52%, list=15%, signal=61%
KEGG_RNA_POLYMERASE	KEGG_RNA_POLYMERASE	27	0.527693	1.67659	0.0103093	0.028193	0.968	6404	tags=67%, list=35%, signal=103%
REACTOME_INHIBITION_OF_THE_PROTEOLYTIC_ACTIVITY_OF_APC_C_REQUIRED_FOR_THE_ONSET_OF_ANAPHASE_BY_MITOTIC_SPINDLE_CHECKPOINT_COMPONENTS	REACTOME_INHIBITION_OF_THE_PROTEOLYTIC_ACTIVITY_OF_APC_C_REQUIRED_FOR_THE_ONSET_OF_ANAPHASE_BY_MITOTIC_SPINDLE_CHECKPOINT_COMPONENTS	18	0.598815	1.71015	0.0104167	0.0220598	0.906	4971	tags=61%, list=27%, signal=84%
KEGG_NON_SMALL_CELL_LUNG_CANCER	KEGG_NON_SMALL_CELL_LUNG_CANCER	53	0.441956	1.63523	0.0105485	0.0381278	0.99	4090	tags=32%, list=22%, signal=41%
REACTOME_PYRUVATE_METABOLISM_AND_CITRIC_ACID_TCA_CYCLE	REACTOME_PYRUVATE_METABOLISM_AND_CITRIC_ACID_TCA_CYCLE	39	0.467862	1.6243	0.0106157	0.0405707	0.991	6262	tags=59%, list=34%, signal=90%
REACTOME_BIOLOGICAL_OXIDATIONS	REACTOME_BIOLOGICAL_OXIDATIONS	80	-0.375706	-1.48851	0.0116505	0.202568	1	3073	tags=29%, list=17%, signal=34%
REACTOME_APC_C_CDC20_MEDIATED_DEGRADATION_OF_CYCLIN_B	REACTOME_APC_C_CDC20_MEDIATED_DEGRADATION_OF_CYCLIN_B	19	0.580576	1.68156	0.0121212	0.0273881	0.962	6978	tags=79%, list=38%, signal=128%
REACTOME_SYNTHESIS_OF_GLYCOSYLPHOSPHATIDYLINOSITOL_GPI	REACTOME_SYNTHESIS_OF_GLYCOSYLPHOSPHATIDYLINOSITOL_GPI	17	0.593487	1.67813	0.0121457	0.0281065	0.966	324	tags=18%, list=2%, signal=18%
REACTOME_TRANSPORT_OF_RIBONUCLEOPROTEINS_INTO_THE_HOST_NUCLEUS	REACTOME_TRANSPORT_OF_RIBONUCLEOPROTEINS_INTO_THE_HOST_NUCLEUS	27	0.516632	1.6597	0.0130435	0.0316684	0.98	5125	tags=56%, list=28%, signal=77%
REACTOME_PREFOLDIN_MEDIATED_TRANSFER_OF_SUBSTRATE_TO_CCT_TRIC	REACTOME_PREFOLDIN_MEDIATED_TRANSFER_OF_SUBSTRATE_TO_CCT_TRIC	25	0.515366	1.63366	0.0131291	0.0383473	0.99	6487	tags=76%, list=36%, signal=118%
PID_P73PATHWAY	PID_P73PATHWAY	67	0.389078	1.50866	0.0132159	0.0913932	1	4661	tags=37%, list=26%, signal=50%
REACTOME_PROTEIN_FOLDING	REACTOME_PROTEIN_FOLDING	49	0.428447	1.55023	0.0141414	0.0690106	1	6690	tags=63%, list=37%, signal=100%
REACTOME_POST_TRANSLATIONAL_MODIFICATION_SYNTHESIS_OF_GPI_ANCHORED_PROTEINS	REACTOME_POST_TRANSLATIONAL_MODIFICATION_SYNTHESIS_OF_GPI_ANCHORED_PROTEINS	26	0.514182	1.60653	0.0145228	0.046385	0.999	5878	tags=54%, list=32%, signal=79%
REACTOME_PLATELET_HOMEOSTASIS	REACTOME_PLATELET_HOMEOSTASIS	76	-0.366419	-1.43125	0.0152381	0.243235	1	4131	tags=38%, list=23%, signal=49%
REACTOME_NEUROTRANSMITTER_RELEASE_CYCLE	REACTOME_NEUROTRANSMITTER_RELEASE_CYCLE	31	-0.503497	-1.64461	0.0155945	0.0903781	0.992	3462	tags=39%, list=19%, signal=48%
KEGG_GLYOXYLATE_AND_DICARBOXYLATE_METABOLISM	KEGG_GLYOXYLATE_AND_DICARBOXYLATE_METABOLISM	15	0.610565	1.6429	0.015748	0.0356348	0.986	4335	tags=67%, list=24%, signal=87%
REACTOME_GENERATION_OF_SECOND_MESSENGER_MOLECULES	REACTOME_GENERATION_OF_SECOND_MESSENGER_MOLECULES	16	0.591879	1.63102	0.0160321	0.0384422	0.99	1452	tags=38%, list=8%, signal=41%
REACTOME_EFFECTS_OF_PIP2_HYDROLYSIS	REACTOME_EFFECTS_OF_PIP2_HYDROLYSIS	23	-0.528791	-1.59863	0.016129	0.112281	0.999	728	tags=26%, list=4%, signal=27%
REACTOME_APOPTOTIC_EXECUTION_PHASE	REACTOME_APOPTOTIC_EXECUTION_PHASE	48	0.435704	1.55502	0.0163599	0.0676181	1	3695	tags=46%, list=20%, signal=57%
KEGG_OOCYTE_MEIOSIS	KEGG_OOCYTE_MEIOSIS	101	0.348926	1.45436	0.0165975	0.125119	1	3633	tags=28%, list=20%, signal=34%
PID_ATF2_PATHWAY	PID_ATF2_PATHWAY	53	-0.407988	-1.49078	0.0172084	0.205826	1	2960	tags=30%, list=16%, signal=36%
REACTOME_CYTOSOLIC_TRNA_AMINOACYLATION	REACTOME_CYTOSOLIC_TRNA_AMINOACYLATION	24	0.498251	1.56288	0.0181818	0.0638592	1	7549	tags=71%, list=41%, signal=121%
REACTOME_AMINO_ACID_AND_OLIGOPEPTIDE_SLC_TRANSPORTERS	REACTOME_AMINO_ACID_AND_OLIGOPEPTIDE_SLC_TRANSPORTERS	44	-0.430818	-1.51693	0.0188679	0.178029	1	2030	tags=23%, list=11%, signal=26%
REACTOME_DOWNSTREAM_SIGNALING_EVENTS_OF_B_CELL_RECEPTOR_BCR	REACTOME_DOWNSTREAM_SIGNALING_EVENTS_OF_B_CELL_RECEPTOR_BCR	90	0.358175	1.46289	0.0191489	0.119315	1	6243	tags=51%, list=34%, signal=77%
BIOCARTA_AMI_PATHWAY	BIOCARTA_AMI_PATHWAY	18	-0.552886	-1.58916	0.0194553	0.113513	1	4133	tags=67%, list=23%, signal=86%
REACTOME_ABORTIVE_ELONGATION_OF_HIV1_TRANSCRIPT_IN_THE_ABSENCE_OF_TAT	REACTOME_ABORTIVE_ELONGATION_OF_HIV1_TRANSCRIPT_IN_THE_ABSENCE_OF_TAT	17	0.575978	1.62097	0.0212355	0.0415241	0.994	5093	tags=59%, list=28%, signal=82%
REACTOME_GABA_SYNTHESIS_RELEASE_REUPTAKE_AND_DEGRADATION	REACTOME_GABA_SYNTHESIS_RELEASE_REUPTAKE_AND_DEGRADATION	16	-0.580383	-1.63452	0.0214592	0.091641	0.996	3462	tags=50%, list=19%, signal=62%
REACTOME_IL_2_SIGNALING	REACTOME_IL_2_SIGNALING	39	0.45046	1.57567	0.0222672	0.0588913	1	1379	tags=21%, list=8%, signal=22%
SA_TRKA_RECEPTOR	SA_TRKA_RECEPTOR	16	0.581685	1.63125	0.0230126	0.0386183	0.99	1905	tags=25%, list=10%, signal=28%
REACTOME_ADAPTIVE_IMMUNE_SYSTEM	REACTOME_ADAPTIVE_IMMUNE_SYSTEM	440	0.251518	1.24697	0.0230415	0.327592	1	3828	tags=23%, list=21%, signal=29%
REACTOME_FORMATION_OF_TRANSCRIPTION_COUPLED_NER_TC_NER_REPAIR_COMPLEX	REACTOME_FORMATION_OF_TRANSCRIPTION_COUPLED_NER_TC_NER_REPAIR_COMPLEX	28	0.484817	1.55201	0.0238569	0.0685348	1	6175	tags=57%, list=34%, signal=86%
KEGG_PROTEASOME	KEGG_PROTEASOME	43	0.439607	1.54434	0.0242915	0.0715901	1	7529	tags=79%, list=41%, signal=134%
REACTOME_FORMATION_OF_RNA_POL_II_ELONGATION_COMPLEX_	REACTOME_FORMATION_OF_RNA_POL_II_ELONGATION_COMPLEX_	35	0.450183	1.52179	0.0254902	0.0836269	1	6175	tags=51%, list=34%, signal=78%
REACTOME_FORMATION_OF_THE_HIV1_EARLY_ELONGATION_COMPLEX	REACTOME_FORMATION_OF_THE_HIV1_EARLY_ELONGATION_COMPLEX	26	0.511638	1.58876	0.0259481	0.0530018	0.999	6175	tags=58%, list=34%, signal=87%
REACTOME_DESTABILIZATION_OF_MRNA_BY_KSRP	REACTOME_DESTABILIZATION_OF_MRNA_BY_KSRP	17	0.56861	1.60436	0.0263158	0.0470674	0.999	7166	tags=82%, list=39%, signal=136%
KEGG_HEMATOPOIETIC_CELL_LINEAGE	KEGG_HEMATOPOIETIC_CELL_LINEAGE	57	-0.399851	-1.46565	0.0263653	0.214235	1	4294	tags=49%, list=24%, signal=64%
KEGG_CITRATE_CYCLE_TCA_CYCLE	KEGG_CITRATE_CYCLE_TCA_CYCLE	27	0.491517	1.55226	0.026749	0.0687772	1	7058	tags=78%, list=39%, signal=127%
REACTOME_AMINE_LIGAND_BINDING_RECEPTORS	REACTOME_AMINE_LIGAND_BINDING_RECEPTORS	21	-0.526316	-1.52057	0.0279441	0.176488	1	1997	tags=38%, list=11%, signal=43%
REACTOME_CONVERSION_FROM_APC_C_CDC20_TO_APC_C_CDH1_IN_LATE_ANAPHASE	REACTOME_CONVERSION_FROM_APC_C_CDC20_TO_APC_C_CDH1_IN_LATE_ANAPHASE	16	0.586952	1.62501	0.0283976	0.0404126	0.991	7393	tags=88%, list=41%, signal=147%
BIOCARTA_IL10_PATHWAY	BIOCARTA_IL10_PATHWAY	16	-0.582045	-1.62068	0.0286885	0.0972186	0.997	4689	tags=63%, list=26%, signal=84%
REACTOME_PROCESSING_OF_CAPPED_INTRONLESS_PRE_MRNA	REACTOME_PROCESSING_OF_CAPPED_INTRONLESS_PRE_MRNA	22	0.523493	1.59339	0.0288066	0.0513085	0.999	6208	tags=64%, list=34%, signal=96%
KEGG_CYTOKINE_CYTOKINE_RECEPTOR_INTERACTION	KEGG_CYTOKINE_CYTOKINE_RECEPTOR_INTERACTION	187	-0.298242	-1.33669	0.0299065	0.363771	1	4689	tags=42%, list=26%, signal=56%
PID_PI3KCI_PATHWAY	PID_PI3KCI_PATHWAY	43	0.419373	1.45583	0.0307377	0.124532	1	3920	tags=30%, list=21%, signal=38%
REACTOME_ANTIGEN_PROCESSING_UBIQUITINATION_PROTEASOME_DEGRADATION	REACTOME_ANTIGEN_PROCESSING_UBIQUITINATION_PROTEASOME_DEGRADATION	193	0.283588	1.30224	0.0320513	0.258479	1	6346	tags=46%, list=35%, signal=70%
BIOCARTA_ALK_PATHWAY	BIOCARTA_ALK_PATHWAY	34	-0.472144	-1.56475	0.0322581	0.133153	1	2960	tags=29%, list=16%, signal=35%
REACTOME_IRON_UPTAKE_AND_TRANSPORT	REACTOME_IRON_UPTAKE_AND_TRANSPORT	30	-0.459314	-1.47894	0.0334573	0.209887	1	1911	tags=23%, list=10%, signal=26%
REACTOME_REGULATION_OF_ORNITHINE_DECARBOXYLASE_ODC	REACTOME_REGULATION_OF_ORNITHINE_DECARBOXYLASE_ODC	48	0.422595	1.49701	0.0336842	0.0984327	1	6243	tags=63%, list=34%, signal=95%
REACTOME_RNA_POL_III_TRANSCRIPTION_INITIATION_FROM_TYPE_2_PROMOTER	REACTOME_RNA_POL_III_TRANSCRIPTION_INITIATION_FROM_TYPE_2_PROMOTER	22	0.482312	1.47242	0.0343434	0.114461	1	6404	tags=55%, list=35%, signal=84%
REACTOME_SIGNALING_BY_WNT	REACTOME_SIGNALING_BY_WNT	61	0.392662	1.4671	0.0353982	0.117124	1	7914	tags=74%, list=43%, signal=130%
REACTOME_VOLTAGE_GATED_POTASSIUM_CHANNELS	REACTOME_VOLTAGE_GATED_POTASSIUM_CHANNELS	36	-0.43263	-1.46889	0.0359848	0.215744	1	2404	tags=39%, list=13%, signal=45%
PID_INTEGRIN5_PATHWAY	PID_INTEGRIN5_PATHWAY	17	-0.560824	-1.53404	0.0368852	0.162954	1	4749	tags=59%, list=26%, signal=79%
REACTOME_CGMP_EFFECTS	REACTOME_CGMP_EFFECTS	19	-0.510551	-1.43969	0.0381679	0.235575	1	2277	tags=37%, list=12%, signal=42%
REACTOME_ELONGATION_ARREST_AND_RECOVERY	REACTOME_ELONGATION_ARREST_AND_RECOVERY	24	0.493611	1.52834	0.0383795	0.080459	1	6072	tags=58%, list=33%, signal=87%
REACTOME_SYNTHESIS_AND_INTERCONVERSION_OF_NUCLEOTIDE_DI_AND_TRIPHOSPHATES	REACTOME_SYNTHESIS_AND_INTERCONVERSION_OF_NUCLEOTIDE_DI_AND_TRIPHOSPHATES	17	0.556217	1.54496	0.0397614	0.0716837	1	4691	tags=59%, list=26%, signal=79%
REACTOME_PLATELET_CALCIUM_HOMEOSTASIS	REACTOME_PLATELET_CALCIUM_HOMEOSTASIS	16	-0.562202	-1.50183	0.04	0.196269	1	3412	tags=50%, list=19%, signal=61%
REACTOME_ION_TRANSPORT_BY_P_TYPE_ATPASES	REACTOME_ION_TRANSPORT_BY_P_TYPE_ATPASES	31	-0.457912	-1.46876	0.0410156	0.212742	1	3416	tags=39%, list=19%, signal=48%
REACTOME_POST_TRANSLATIONAL_PROTEIN_MODIFICATION	REACTOME_POST_TRANSLATIONAL_PROTEIN_MODIFICATION	160	0.29162	1.2915	0.0414079	0.269822	1	5938	tags=41%, list=33%, signal=60%
REACTOME_DESTABILIZATION_OF_MRNA_BY_AUF1_HNRNP_D0	REACTOME_DESTABILIZATION_OF_MRNA_BY_AUF1_HNRNP_D0	50	0.383099	1.3646	0.0437637	0.196906	1	6243	tags=64%, list=34%, signal=97%
BIOCARTA_CHEMICAL_PATHWAY	BIOCARTA_CHEMICAL_PATHWAY	21	0.506645	1.51144	0.0458167	0.0898773	1	6417	tags=76%, list=35%, signal=117%
KEGG_CARDIAC_MUSCLE_CONTRACTION	KEGG_CARDIAC_MUSCLE_CONTRACTION	65	-0.352397	-1.33341	0.0462428	0.366984	1	979	tags=18%, list=5%, signal=19%
REACTOME_CLASS_I_MHC_MEDIATED_ANTIGEN_PROCESSING_PRESENTATION	REACTOME_CLASS_I_MHC_MEDIATED_ANTIGEN_PROCESSING_PRESENTATION	221	0.279211	1.28365	0.0466102	0.2779	1	6346	tags=43%, list=35%, signal=65%
KEGG_LYSINE_DEGRADATION	KEGG_LYSINE_DEGRADATION	41	0.41227	1.42702	0.0474227	0.141635	1	3730	tags=32%, list=20%, signal=40%
PID_NECTIN_PATHWAY	PID_NECTIN_PATHWAY	30	-0.458555	-1.45646	0.0476191	0.221591	1	2761	tags=23%, list=15%, signal=27%
BIOCARTA_CARDIACEGF_PATHWAY	BIOCARTA_CARDIACEGF_PATHWAY	17	-0.522924	-1.48822	0.0482625	0.199832	1	2895	tags=41%, list=16%, signal=49%
KEGG_DRUG_METABOLISM_CYTOCHROME_P450	KEGG_DRUG_METABOLISM_CYTOCHROME_P450	36	-0.419797	-1.41144	0.0483559	0.260213	1	3476	tags=36%, list=19%, signal=45%
REACTOME_MRNA_3_END_PROCESSING	REACTOME_MRNA_3_END_PROCESSING	33	0.459997	1.49611	0.0484848	0.0984498	1	6273	tags=52%, list=34%, signal=78%
KEGG_ARRHYTHMOGENIC_RIGHT_VENTRICULAR_CARDIOMYOPATHY_ARVC	KEGG_ARRHYTHMOGENIC_RIGHT_VENTRICULAR_CARDIOMYOPATHY_ARVC	68	-0.353392	-1.34676	0.0488281	0.350005	1	3256	tags=31%, list=18%, signal=37%
