# Supplementary material for: The Stat3-Fam3a axis promotes muscle stem cell myogenic lineage progression by inducing mitochondrial respiration
Source: Nat Commun. 2019 Apr 17;10:1796. doi: 10.1038/s41467-019-09746-1 (PMC6470137; doi:10.1038/s41467-019-09746-1)
Supplement: Supplementary file 5 — Supplementary Data 3 [file 41467_2019_9746_MOESM5_ESM.xls]

## Sheet: Together
Supplementary Data 3. Differentially enriched pathways in 3dpi KO MuSCs vs 3dpi Ct MuSCs (GSEA).
NAME	GS<br> follow link to MSigDB	SIZE	ES	NES	NOM p-val	FDR q-val	FWER p-val	RANK AT MAX	LEADING EDGE
KEGG_GLYCEROLIPID_METABOLISM	KEGG_GLYCEROLIPID_METABOLISM	38	0.670832	1.72296	0	0.601845	0.398	4038	tags=47%, list=22%, signal=61%
SIG_PIP3_SIGNALING_IN_CARDIAC_MYOCTES	SIG_PIP3_SIGNALING_IN_CARDIAC_MYOCTES	65	0.611739	1.69181	0	0.53219	0.586	1488	tags=15%, list=8%, signal=17%
ST_INTEGRIN_SIGNALING_PATHWAY	ST_INTEGRIN_SIGNALING_PATHWAY	80	0.542095	1.57555	0	1	0.997	4000	tags=28%, list=22%, signal=35%
REACTOME_SRP_DEPENDENT_COTRANSLATIONAL_PROTEIN_TARGETING_TO_MEMBRANE	REACTOME_SRP_DEPENDENT_COTRANSLATIONAL_PROTEIN_TARGETING_TO_MEMBRANE	103	-0.450314	-1.50522	0	0.763375	1	5277	tags=74%, list=29%, signal=104%
REACTOME_PEPTIDE_CHAIN_ELONGATION	REACTOME_PEPTIDE_CHAIN_ELONGATION	81	-0.473693	-1.51576	0	0.820673	0.999	5277	tags=84%, list=29%, signal=118%
KEGG_JAK_STAT_SIGNALING_PATHWAY	KEGG_JAK_STAT_SIGNALING_PATHWAY	115	0.499559	1.51049	0.00137363	1	1	2891	tags=27%, list=16%, signal=32%
KEGG_FC_EPSILON_RI_SIGNALING_PATHWAY	KEGG_FC_EPSILON_RI_SIGNALING_PATHWAY	70	0.566722	1.60868	0.0013986	0.967424	0.964	2600	tags=27%, list=14%, signal=32%
KEGG_GNRH_SIGNALING_PATHWAY	KEGG_GNRH_SIGNALING_PATHWAY	87	0.522646	1.51355	0.0027933	1	1	3734	tags=33%, list=21%, signal=42%
REACTOME_FORMATION_OF_THE_TERNARY_COMPLEX_AND_SUBSEQUENTLY_THE_43S_COMPLEX	REACTOME_FORMATION_OF_THE_TERNARY_COMPLEX_AND_SUBSEQUENTLY_THE_43S_COMPLEX	44	-0.525731	-1.53158	0.00306749	1	0.998	5881	tags=86%, list=33%, signal=128%
REACTOME_RESPIRATORY_ELECTRON_TRANSPORT	REACTOME_RESPIRATORY_ELECTRON_TRANSPORT	62	-0.513465	-1.57162	0.00316456	1	0.987	5839	tags=73%, list=32%, signal=107%
KEGG_RIBOSOME	KEGG_RIBOSOME	83	-0.463961	-1.48581	0.00392157	0.688099	1	5277	tags=82%, list=29%, signal=115%
KEGG_CYTOKINE_CYTOKINE_RECEPTOR_INTERACTION	KEGG_CYTOKINE_CYTOKINE_RECEPTOR_INTERACTION	185	0.457331	1.43657	0.00482509	1	1	3070	tags=32%, list=17%, signal=39%
KEGG_ENDOCYTOSIS	KEGG_ENDOCYTOSIS	163	0.476204	1.48218	0.00516129	1	1	3364	tags=25%, list=19%, signal=31%
PID_BETA_CATENIN_DEG_PATHWAY	PID_BETA_CATENIN_DEG_PATHWAY	17	-0.709008	-1.65725	0.00522193	1	0.854	621	tags=12%, list=3%, signal=12%
REACTOME_ANTIGEN_PRESENTATION_FOLDING_ASSEMBLY_AND_PEPTIDE_LOADING_OF_CLASS_I_MHC	REACTOME_ANTIGEN_PRESENTATION_FOLDING_ASSEMBLY_AND_PEPTIDE_LOADING_OF_CLASS_I_MHC	15	0.767486	1.64882	0.00528169	0.713135	0.836	2	tags=7%, list=0%, signal=7%
REACTOME_NONSENSE_MEDIATED_DECAY_ENHANCED_BY_THE_EXON_JUNCTION_COMPLEX	REACTOME_NONSENSE_MEDIATED_DECAY_ENHANCED_BY_THE_EXON_JUNCTION_COMPLEX	102	-0.425248	-1.42705	0.00757576	0.790424	1	5277	tags=73%, list=29%, signal=102%
KEGG_PROPANOATE_METABOLISM	KEGG_PROPANOATE_METABOLISM	30	0.628783	1.55937	0.00778816	1	0.998	1991	tags=23%, list=11%, signal=26%
REACTOME_INFLUENZA_VIRAL_RNA_TRANSCRIPTION_AND_REPLICATION	REACTOME_INFLUENZA_VIRAL_RNA_TRANSCRIPTION_AND_REPLICATION	97	-0.455245	-1.48961	0.00793651	0.753648	1	5277	tags=78%, list=29%, signal=110%
PID_TRKR_PATHWAY	PID_TRKR_PATHWAY	58	0.547328	1.52428	0.00992908	1	1	2811	tags=19%, list=16%, signal=22%
PID_CDC42_PATHWAY	PID_CDC42_PATHWAY	68	0.511338	1.43066	0.0113798	0.98409	1	4844	tags=34%, list=27%, signal=46%
REACTOME_CLASS_A1_RHODOPSIN_LIKE_RECEPTORS	REACTOME_CLASS_A1_RHODOPSIN_LIKE_RECEPTORS	185	-0.371023	-1.32681	0.0114943	1	1	1908	tags=27%, list=11%, signal=30%
KEGG_TOLL_LIKE_RECEPTOR_SIGNALING_PATHWAY	KEGG_TOLL_LIKE_RECEPTOR_SIGNALING_PATHWAY	87	0.504629	1.48172	0.0123288	1	1	4703	tags=41%, list=26%, signal=56%
REACTOME_GPCR_LIGAND_BINDING	REACTOME_GPCR_LIGAND_BINDING	266	-0.346968	-1.29134	0.0136986	1	1	1942	tags=25%, list=11%, signal=27%
REACTOME_SYNTHESIS_OF_PA	REACTOME_SYNTHESIS_OF_PA	24	0.65229	1.57135	0.0139969	1	0.997	1999	tags=33%, list=11%, signal=37%
REACTOME_TRAF6_MEDIATED_INDUCTION_OF_NFKB_AND_MAP_KINASES_UPON_TLR7_8_OR_9_ACTIVATION	REACTOME_TRAF6_MEDIATED_INDUCTION_OF_NFKB_AND_MAP_KINASES_UPON_TLR7_8_OR_9_ACTIVATION	73	0.497685	1.43581	0.015493	1	1	5947	tags=45%, list=33%, signal=67%
KEGG_ONE_CARBON_POOL_BY_FOLATE	KEGG_ONE_CARBON_POOL_BY_FOLATE	17	-0.69048	-1.61329	0.0159151	1	0.951	1476	tags=18%, list=8%, signal=19%
REACTOME_SIGNALING_BY_ERBB2	REACTOME_SIGNALING_BY_ERBB2	94	0.479513	1.41313	0.0164609	0.773295	1	3734	tags=23%, list=21%, signal=29%
PID_ERBB1_INTERNALIZATION_PATHWAY	PID_ERBB1_INTERNALIZATION_PATHWAY	40	0.57245	1.49261	0.0169492	1	1	2032	tags=18%, list=11%, signal=20%
KEGG_PHOSPHATIDYLINOSITOL_SIGNALING_SYSTEM	KEGG_PHOSPHATIDYLINOSITOL_SIGNALING_SYSTEM	69	0.511242	1.44492	0.0172414	1	1	3266	tags=26%, list=18%, signal=32%
KEGG_NON_SMALL_CELL_LUNG_CANCER	KEGG_NON_SMALL_CELL_LUNG_CANCER	53	0.530152	1.43402	0.0173913	0.9907	1	3266	tags=23%, list=18%, signal=28%
REACTOME_3_UTR_MEDIATED_TRANSLATIONAL_REGULATION	REACTOME_3_UTR_MEDIATED_TRANSLATIONAL_REGULATION	99	-0.401741	-1.33166	0.0179211	1	1	5316	tags=73%, list=29%, signal=102%
SIG_INSULIN_RECEPTOR_PATHWAY_IN_CARDIAC_MYOCYTES	SIG_INSULIN_RECEPTOR_PATHWAY_IN_CARDIAC_MYOCYTES	49	0.553544	1.47366	0.0181269	1	1	1222	tags=12%, list=7%, signal=13%
REACTOME_TOLL_RECEPTOR_CASCADES	REACTOME_TOLL_RECEPTOR_CASCADES	108	0.473083	1.40782	0.0205761	0.75495	1	5947	tags=44%, list=33%, signal=64%
KEGG_FC_GAMMA_R_MEDIATED_PHAGOCYTOSIS	KEGG_FC_GAMMA_R_MEDIATED_PHAGOCYTOSIS	88	0.489758	1.41682	0.020915	0.82633	1	2755	tags=26%, list=15%, signal=31%
PID_WNT_SIGNALING_PATHWAY	PID_WNT_SIGNALING_PATHWAY	27	-0.571528	-1.5221	0.0220386	0.935148	0.999	2051	tags=26%, list=11%, signal=29%
KEGG_DILATED_CARDIOMYOPATHY	KEGG_DILATED_CARDIOMYOPATHY	83	0.507718	1.44622	0.0226308	1	1	3051	tags=35%, list=17%, signal=42%
REACTOME_SIGNALING_BY_EGFR_IN_CANCER	REACTOME_SIGNALING_BY_EGFR_IN_CANCER	104	0.458902	1.35078	0.0230352	0.732049	1	6505	tags=46%, list=36%, signal=72%
REACTOME_CYTOKINE_SIGNALING_IN_IMMUNE_SYSTEM	REACTOME_CYTOKINE_SIGNALING_IN_IMMUNE_SYSTEM	220	0.401487	1.28404	0.0238379	0.756311	1	4534	tags=27%, list=25%, signal=35%
REACTOME_METABOLISM_OF_LIPIDS_AND_LIPOPROTEINS	REACTOME_METABOLISM_OF_LIPIDS_AND_LIPOPROTEINS	420	0.367799	1.22681	0.0239391	0.772839	1	2998	tags=17%, list=17%, signal=20%
REACTOME_SIGNALING_BY_NOTCH1	REACTOME_SIGNALING_BY_NOTCH1	63	0.512929	1.42923	0.0243902	0.902131	1	4028	tags=30%, list=22%, signal=39%
PID_CDC42_REG_PATHWAY	PID_CDC42_REG_PATHWAY	29	0.616025	1.49148	0.0265625	1	1	4098	tags=38%, list=23%, signal=49%
REACTOME_TRANSLATION	REACTOME_TRANSLATION	138	-0.361204	-1.2661	0.0266667	1	1	5316	tags=64%, list=29%, signal=90%
PID_ECADHERIN_STABILIZATION_PATHWAY	PID_ECADHERIN_STABILIZATION_PATHWAY	40	0.580308	1.48487	0.027027	1	1	4707	tags=48%, list=26%, signal=64%
REACTOME_ACTIVATED_TLR4_SIGNALLING	REACTOME_ACTIVATED_TLR4_SIGNALLING	88	0.470667	1.36726	0.027137	0.755228	1	5947	tags=44%, list=33%, signal=66%
REACTOME_AMYLOIDS	REACTOME_AMYLOIDS	57	-0.45328	-1.39813	0.0275229	0.768775	1	3479	tags=40%, list=19%, signal=50%
REACTOME_CA_DEPENDENT_EVENTS	REACTOME_CA_DEPENDENT_EVENTS	28	0.601165	1.45105	0.0277778	1	1	3687	tags=36%, list=20%, signal=45%
PID_NFAT_TFPATHWAY	PID_NFAT_TFPATHWAY	40	0.568867	1.45918	0.0289855	1	1	1763	tags=20%, list=10%, signal=22%
REACTOME_SMOOTH_MUSCLE_CONTRACTION	REACTOME_SMOOTH_MUSCLE_CONTRACTION	23	0.633213	1.47528	0.0297521	1	1	2375	tags=30%, list=13%, signal=35%
REACTOME_SIGNALING_BY_ROBO_RECEPTOR	REACTOME_SIGNALING_BY_ROBO_RECEPTOR	28	0.601896	1.4405	0.0311526	1	1	2729	tags=21%, list=15%, signal=25%
REACTOME_RNA_POL_I_PROMOTER_OPENING	REACTOME_RNA_POL_I_PROMOTER_OPENING	44	-0.486708	-1.41506	0.0319767	0.735961	1	3995	tags=45%, list=22%, signal=58%
PID_RB_1PATHWAY	PID_RB_1PATHWAY	61	0.509405	1.39625	0.0320233	0.764978	1	3942	tags=23%, list=22%, signal=29%
KEGG_ARACHIDONIC_ACID_METABOLISM	KEGG_ARACHIDONIC_ACID_METABOLISM	37	0.560669	1.43035	0.0320611	0.953955	1	2094	tags=32%, list=12%, signal=37%
PID_MET_PATHWAY	PID_MET_PATHWAY	80	0.469212	1.35614	0.0328317	0.722449	1	5074	tags=30%, list=28%, signal=42%
KEGG_PYRUVATE_METABOLISM	KEGG_PYRUVATE_METABOLISM	34	0.572549	1.42392	0.0330827	0.864044	1	3892	tags=29%, list=22%, signal=37%
PID_REG_GR_PATHWAY	PID_REG_GR_PATHWAY	71	0.482823	1.37785	0.0342857	0.754214	1	4338	tags=35%, list=24%, signal=46%
KEGG_LONG_TERM_DEPRESSION	KEGG_LONG_TERM_DEPRESSION	61	0.506397	1.3847	0.0345324	0.780462	1	2094	tags=20%, list=12%, signal=22%
KEGG_HYPERTROPHIC_CARDIOMYOPATHY_HCM	KEGG_HYPERTROPHIC_CARDIOMYOPATHY_HCM	77	0.478398	1.35694	0.0347705	0.738293	1	2388	tags=27%, list=13%, signal=31%
REACTOME_SLC_MEDIATED_TRANSMEMBRANE_TRANSPORT	REACTOME_SLC_MEDIATED_TRANSMEMBRANE_TRANSPORT	206	0.399886	1.28187	0.0359356	0.760882	1	2426	tags=20%, list=13%, signal=23%
REACTOME_ENOS_ACTIVATION_AND_REGULATION	REACTOME_ENOS_ACTIVATION_AND_REGULATION	19	0.649984	1.47835	0.0390244	1	1	4839	tags=53%, list=27%, signal=72%
REACTOME_INNATE_IMMUNE_SYSTEM	REACTOME_INNATE_IMMUNE_SYSTEM	190	0.413176	1.29124	0.0397516	0.761494	1	4338	tags=31%, list=24%, signal=40%
REACTOME_ACTIVATION_OF_THE_MRNA_UPON_BINDING_OF_THE_CAP_BINDING_COMPLEX_AND_EIFS_AND_SUBSEQUENT_BINDING_TO_43S	REACTOME_ACTIVATION_OF_THE_MRNA_UPON_BINDING_OF_THE_CAP_BINDING_COMPLEX_AND_EIFS_AND_SUBSEQUENT_BINDING_TO_43S	52	-0.475447	-1.41911	0.0401235	0.770655	1	5881	tags=75%, list=33%, signal=111%
KEGG_TYPE_II_DIABETES_MELLITUS	KEGG_TYPE_II_DIABETES_MELLITUS	41	0.554176	1.43883	0.0409091	1	1	1667	tags=22%, list=9%, signal=24%
BIOCARTA_KERATINOCYTE_PATHWAY	BIOCARTA_KERATINOCYTE_PATHWAY	45	0.526732	1.38264	0.0414815	0.764806	1	5854	tags=47%, list=32%, signal=69%
PID_INSULIN_PATHWAY	PID_INSULIN_PATHWAY	44	0.54081	1.42506	0.0423977	0.880531	1	2611	tags=20%, list=14%, signal=24%
REACTOME_INTERFERON_ALPHA_BETA_SIGNALING	REACTOME_INTERFERON_ALPHA_BETA_SIGNALING	41	0.545383	1.42993	0.0424242	0.92568	1	4771	tags=49%, list=26%, signal=66%
KEGG_BUTANOATE_METABOLISM	KEGG_BUTANOATE_METABOLISM	27	0.590647	1.41877	0.0427892	0.833465	1	1949	tags=19%, list=11%, signal=21%
KEGG_RENAL_CELL_CARCINOMA	KEGG_RENAL_CELL_CARCINOMA	68	0.488222	1.37917	0.0435374	0.758768	1	3027	tags=13%, list=17%, signal=16%
REACTOME_GLYCEROPHOSPHOLIPID_BIOSYNTHESIS	REACTOME_GLYCEROPHOSPHOLIPID_BIOSYNTHESIS	79	0.473313	1.37134	0.0447552	0.767856	1	2481	tags=24%, list=14%, signal=28%
REACTOME_IL_RECEPTOR_SHC_SIGNALING	REACTOME_IL_RECEPTOR_SHC_SIGNALING	25	0.593837	1.42777	0.0466238	0.886619	1	1215	tags=16%, list=7%, signal=17%
BIOCARTA_CARM_ER_PATHWAY	BIOCARTA_CARM_ER_PATHWAY	33	0.566935	1.42112	0.0474074	0.861424	1	3447	tags=24%, list=19%, signal=30%
KEGG_BLADDER_CANCER	KEGG_BLADDER_CANCER	39	0.554861	1.40412	0.0474777	0.746711	1	3675	tags=26%, list=20%, signal=32%
REACTOME_MYD88_MAL_CASCADE_INITIATED_ON_PLASMA_MEMBRANE	REACTOME_MYD88_MAL_CASCADE_INITIATED_ON_PLASMA_MEMBRANE	78	0.468465	1.33612	0.047486	0.703755	1	5947	tags=45%, list=33%, signal=67%
REACTOME_INFLUENZA_LIFE_CYCLE	REACTOME_INFLUENZA_LIFE_CYCLE	131	-0.351198	-1.21941	0.0476191	1	1	5277	tags=60%, list=29%, signal=83%
PID_RXR_VDR_PATHWAY	PID_RXR_VDR_PATHWAY	26	0.591445	1.41521	0.0478326	0.816533	1	3606	tags=50%, list=20%, signal=62%
REACTOME_NUCLEAR_RECEPTOR_TRANSCRIPTION_PATHWAY	REACTOME_NUCLEAR_RECEPTOR_TRANSCRIPTION_PATHWAY	45	0.528422	1.40814	0.048433	0.769329	1	3606	tags=49%, list=20%, signal=61%
REACTOME_SIGNALING_BY_NOTCH	REACTOME_SIGNALING_BY_NOTCH	90	0.456559	1.32844	0.0488827	0.697162	1	6144	tags=42%, list=34%, signal=64%
REACTOME_SIGNALLING_BY_NGF	REACTOME_SIGNALLING_BY_NGF	205	0.397704	1.26763	0.0490196	0.732333	1	3687	tags=20%, list=20%, signal=25%
PID_TGFBR_PATHWAY	PID_TGFBR_PATHWAY	54	0.503481	1.3706	0.0490884	0.759677	1	5589	tags=37%, list=31%, signal=53%
